# Supplementary material for: Iron chelation targets lipid metabolism to reduce white matter injury in germinal matrix hemorrhage
Source: Cell Death Dis. 2026 May 23;17(1):648. doi: 10.1038/s41419-026-08866-z (PMC13376222; doi:10.1038/s41419-026-08866-z)
Supplement: Supplementary file 4 — RT PCR DATA--IVH vs no IVH at D3 [file 41419_2026_8866_MOESM4_ESM.xlsx]

## Sheet: SOX10
													SOX10	Average	SEM
d3 2019 SLICE RNA													d3 no IVH	1	0.10293
													d3 IVH	0.728041	0.117088
								GENE	GAPDH
								efficiency-1:	efficiency-2:
								2	2
		SOX10			GAPDH
d3 no IVH		#1	#2	Average	#1	#2	Average	Ratio	Ratio	ratio	norm. ratio
1	K101#9	27.3678	27.4044	27.3861	23.3415	23.4282	23.3849	5.7013e-09	9.12957e-08	0.0624487	0.749123
2	K105#5	27.0236	27.0951	27.0593	23.5956	23.663	23.6293	7.15046e-09	7.70672e-08	0.0927822	1.113
3	K106#3	26.9319	26.9348	26.9333	23.5223	23.7014	23.6119	7.80293e-09	7.80032e-08	0.100033	1.19998
4	K106#6	26.9213	26.8909	26.9061	23.5158	23.6198	23.5678	7.95173e-09	8.04249e-08	0.0988716	1.18604														-3.14303
5	K107#11	27.7377	27.6605	27.6991	23.6446	23.7618	23.7032	4.5892e-09	7.32207e-08	0.0626762	0.751852														-1.365
				27.1968			23.5794	6.63912e-09	8.00023e-08	0.0833624	1														2.08048
				0.151817			0.0533105	6.48867e-10	3.05222e-09	0.00858048	0.10293
d3 IVH
6	K76#5	27.2935	27.3117	27.3026	23.6571	23.7345	23.6958	6.04068e-09	7.35953e-08	0.0820797	0.984612
7	K97#5	30.4326	30.3564	30.3945	25.0236	25.1881	25.1058	7.08499e-10	2.76949e-08	0.0255823	0.306881
8	K114#10b	28.7168	28.7691	28.743	24.7377	24.8704	24.8041	2.22592e-09	3.41374e-08	0.0652046	0.782183
9	K121#5	27.4047	27.3148	27.3597	23.5298	23.6781	23.604	5.8063e-09	7.84324e-08	0.0740293	0.888042
10	K121#6	27.8125	27.8764	27.8445	23.6219	23.7789	23.7004	4.14935e-09	7.33617e-08	0.0565602	0.678486
				28.3289			24.182	3.78615e-09	5.74443e-08	0.0606912	0.728041
				0.577294			0.319596	1.02961e-09	1.09155e-08	0.00976074	0.117088
												p Value	0.119231
													0.119231
					GAPDH			SOX10
		1	K101#9		23.3415	23.4282		27.3678	27.4044
		2	K105#5		23.5956	23.663		27.0236	27.0951
		3	K106#3		23.5223	23.7014		26.9319	26.9348
		4	K106#6		23.5158	23.6198		26.9213	26.8909
		5	K107#11		23.6446	23.7618		27.7377	27.6605
		6	K76#5		23.6571	23.7345		27.2935	27.3117
		7	K97#5		25.0236	25.1881		30.4326	30.3564
		8	K114#10b		24.7377	24.8704		28.7168	28.7691
		9	K121#5		23.5298	23.6781		27.4047	27.3148
		10	K121#6		23.6219	23.7789		27.8125	27.8764

## Sheet: NKX2.2
													NKX2.2	Average	SEM
d3 2019 SLICE RNA													d3 no IVH	1	0.111915
													d3 IVH	1.08907	0.122566
								GENE	GAPDH
								efficiency-1:	efficiency-2:
								2	2
		NKX2.2			GAPDH
d3 no IVH		#1	#2	Average	#1	#2	Average	Ratio	Ratio	ratio	norm. ratio
1	K101#9	28.105	27.9958	28.0504	23.3415	23.4282	23.3849	3.59746e-09	9.12957e-08	0.0394044	0.851738
2	K105#5	27.9558	27.934	27.9449	23.5956	23.663	23.6293	3.87043e-09	7.70672e-08	0.0502215	1.08555
3	K106#3	27.8748	27.8959	27.8854	23.5223	23.7014	23.6119	4.03339e-09	7.80032e-08	0.051708	1.11768
4	K106#6	27.5877	27.6737	27.6307	23.5158	23.6198	23.5678	4.81213e-09	8.04249e-08	0.0598339	1.29333														-3.14303
5	K107#11	28.7948	28.7149	28.7549	23.6446	23.7618	23.7032	2.20761e-09	7.32207e-08	0.0301501	0.651703														-1.365
				28.0532			23.5794	3.7042e-09	8.00023e-08	0.0462636	1														2.08048
				0.188517			0.0533105	4.25128e-10	3.05222e-09	0.00517761	0.111915
d3 IVH
6	K76#5	27.862	27.8904	27.8762	23.6571	23.7345	23.6958	4.05915e-09	7.35953e-08	0.055155	1.19219
7	K97#5	29.2589	29.3751	29.317	25.0236	25.1881	25.1058	1.49521e-09	2.76949e-08	0.0539888	1.16698
8	K114#10b	28.7869	28.634	28.7105	24.7377	24.8704	24.8041	2.27661e-09	3.41374e-08	0.0666897	1.44152
9	K121#5	28.1249	28.2067	28.1658	23.5298	23.6781	23.604	3.3208e-09	7.84324e-08	0.0423396	0.915181
10	K121#6	28.6066	28.5722	28.5894	23.6219	23.7789	23.7004	2.47592e-09	7.33617e-08	0.0337495	0.729504
				28.5318			24.182	2.72554e-09	5.74443e-08	0.0503845	1.08907
				0.246532			0.319596	4.42177e-10	1.09155e-08	0.00567033	0.122566
												p Value	0.606088
													0.606088
					GAPDH			NKX2.2
		1	K101#9		23.3415	23.4282		28.105	27.9958
		2	K105#5		23.5956	23.663		27.9558	27.934
		3	K106#3		23.5223	23.7014		27.8748	27.8959
		4	K106#6		23.5158	23.6198		27.5877	27.6737
		5	K107#11		23.6446	23.7618		28.7948	28.7149
		6	K76#5		23.6571	23.7345		27.862	27.8904
		7	K97#5		25.0236	25.1881		29.2589	29.3751
		8	K114#10b		24.7377	24.8704		28.7869	28.634
		9	K121#5		23.5298	23.6781		28.1249	28.2067
		10	K121#6		23.6219	23.7789		28.6066	28.5722

## Sheet: OLIG2
													OLIG2	Average	SEM
d3 2019 SLICE RNA													d3 no IVH	1	0.380759
													d3 IVH	2.10888	0.89995
								GENE	GAPDH
								efficiency-1:	efficiency-2:
								2	2
		OLIG2			GAPDH
d3 no IVH		#1	#2	Average	#1	#2	Average	Ratio	Ratio	ratio	norm. ratio
1	K101#9	32.1023	32.4161	32.2592	23.3415	23.4282	23.3849	1.94539e-10	9.12957e-08	0.00213087	0.340534
2	K105#5	32.0379	32.199	32.1184	23.5956	23.663	23.6293	2.14479e-10	7.70672e-08	0.00278302	0.444755
3	K106#3	29.9494	30.0375	29.9935	23.5223	23.7014	23.6119	9.3555e-10	7.80032e-08	0.0119937	1.91672
4	K106#6	29.8908	29.9636	29.9272	23.5158	23.6198	23.5678	9.7951e-10	8.04249e-08	0.0121792	1.94636														-3.14303
5	K107#11	32.4447	32.6179	32.5313	23.6446	23.7618	23.7032	1.61107e-10	7.32207e-08	0.0022003	0.35163														-1.365
				31.3659			23.5794	4.97037e-10	8.00023e-08	0.00625742	1														2.08048
				0.577745			0.0533105	1.88317e-10	3.05222e-09	0.00238257	0.380759
d3 IVH
6	K76#5	32.5032	32.6277	32.5655	23.6571	23.7345	23.6958	1.57331e-10	7.35953e-08	0.00213778	0.341639
7	K97#5	30.6092	30.8237	30.7164	25.0236	25.1881	25.1058	5.668e-10	2.76949e-08	0.0204659	3.27066
8	K114#10b	29.7163	29.8905	29.8034	24.7377	24.8704	24.8041	1.06729e-09	3.41374e-08	0.0312644	4.99637
9	K121#5	32.3214	32.6244	32.4729	23.5298	23.6781	23.604	1.67761e-10	7.84324e-08	0.00213892	0.341821
10	K121#6	30.38	30.3161	30.348	23.6219	23.7789	23.7004	7.31691e-10	7.33617e-08	0.00997375	1.59391
				31.1813			24.182	5.38174e-10	5.74443e-08	0.0131962	2.10888
				0.565381			0.319596	1.73274e-10	1.09155e-08	0.00563136	0.89995
												p Value	0.289325
													0.289325
					GAPDH			OLIG2
		1	K101#9		23.3415	23.4282		32.1023	32.4161
		2	K105#5		23.5956	23.663		32.0379	32.199
		3	K106#3		23.5223	23.7014		29.9494	30.0375
		4	K106#6		23.5158	23.6198		29.8908	29.9636
		5	K107#11		23.6446	23.7618		32.4447	32.6179
		6	K76#5		23.6571	23.7345		32.5032	32.6277
		7	K97#5		25.0236	25.1881		30.6092	30.8237
		8	K114#10b		24.7377	24.8704		29.7163	29.8905
		9	K121#5		23.5298	23.6781		32.3214	32.6244
		10	K121#6		23.6219	23.7789		30.38	30.3161

## Sheet: SLC7A11
													SLC7A11	Average	SEM
d3													d3 no IVH	1	0.0637428
													d3 IVH	1.39628	0.282913
								GENE	GAPDH
								efficiency-1:	efficiency-2:
								2	2
		SLC7A11			GAPDH
d3 no IVH		#1	#2	Average	#1	#2	Average	Ratio	Ratio	ratio	norm. ratio
1	K237#12	28.6232	28.6239	28.6236	22.7968	22.969	22.8829	2.41794e-09	1.29287e-07	0.0187021	0.854862
2	K240#5	28.1895	28.1976	28.1936	22.8787	22.8155	22.8471	3.25755e-09	1.32537e-07	0.0245784	1.12347
3	K240#7	28.1962	28.1854	28.1908	22.828	22.8667	22.8474	3.26372e-09	1.32513e-07	0.0246294	1.1258
4	K240#9	28.1056	28.1082	28.1069	22.6028	22.7415	22.6722	3.45933e-09	1.49624e-07	0.0231201	1.05681														-3.14303
5	K241#1	28.8628	28.7143	28.7886	23.0108	23.0311	23.021	2.15665e-09	1.17488e-07	0.0183564	0.839062														-1.365
				28.3807			22.8541	2.91104e-09	1.3229e-07	0.0218773	1														2.08048
				0.136271			0.0556237	2.60512e-10	5.14152e-09	0.00139452	0.0637428
d3 IVH
6	K236#2	27.9207	27.7843	27.8525	22.867	22.9312	22.8991	4.12625e-09	1.27846e-07	0.0322751	1.47528
7	K236#10	26.8046	26.9119	26.8582	22.6133	22.6826	22.648	8.21982e-09	1.52153e-07	0.0540234	2.46938
8	K237#8	27.6716	27.6043	27.6379	22.1167	22.1639	22.1403	4.78795e-09	2.16324e-07	0.0221332	1.0117
9	K240#6	28.1676	28.1536	28.1606	22.6189	22.6621	22.6405	3.33294e-09	1.52943e-07	0.021792	0.996104
10	K240#8	28.1131	28.1011	28.1071	22.6688	22.5989	22.6338	3.45871e-09	1.53653e-07	0.0225099	1.02892
				27.7233			22.5923	4.78513e-09	1.60584e-07	0.0305467	1.39628
				0.235671			0.123606	8.97203e-10	1.47585e-08	0.00618935	0.282913
												p Value	0.208965
													0.208965
					GAPDH			SLC7A11
		1	K237#12	d3 IVH+DMSO	22.7968	22.969		28.6232	28.6239
		2	K240#5	d3 IVH+DMSO	22.8787	22.8155		28.1895	28.1976
		3	K240#7	d3 IVH+DMSO	22.828	22.8667		28.1962	28.1854
		4	K240#9	d3 IVH+DMSO	22.6028	22.7415		28.1056	28.1082
		5	K241#1	d3 IVH+DMSO	23.0108	23.0311		28.8628	28.7143
		6	K236#2	d3 IVH+SFN	22.867	22.9312		27.9207	27.7843
		7	K236#10	d3 IVH+SFN	22.6133	22.6826		26.8046	26.9119
		8	K237#8	d3 IVH+SFN	22.1167	22.1639		27.6716	27.6043
		9	K240#6	d3 IVH+SFN	22.6189	22.6621		28.1676	28.1536
		10	K240#8	d3 IVH+SFN	22.6688	22.5989		28.1131	28.1011

## Sheet: NEF2L2
													NEF2L2	Average	SEM
d3													d3 no IVH	1	0.0622981
													d3 IVH	1.34105	0.182909
								GENE	GAPDH
								efficiency-1:	efficiency-2:
								2	2
		NEF2L2			GAPDH
d3 no IVH		#1	#2	Average	#1	#2	Average	Ratio	Ratio	ratio	norm. ratio
1	K237#12	27.08	26.9659	27.023	22.7968	22.969	22.8829	7.33288e-09	1.29287e-07	0.0567178	1.03458
2	K240#5	27.2011	27.1775	27.1893	22.8787	22.8155	22.8471	6.53435e-09	1.32537e-07	0.049302	0.899308
3	K240#7	27.0801	27.02	27.05	22.828	22.8667	22.8474	7.19663e-09	1.32513e-07	0.0543088	0.990636
4	K240#9	27.1165	27.042	27.0792	22.6028	22.7415	22.6722	7.0524e-09	1.49624e-07	0.0471341	0.859763														-3.14303
5	K241#1	26.9119	26.9447	26.9283	23.0108	23.0311	23.021	7.83034e-09	1.17488e-07	0.0666481	1.21571														-1.365
				27.054			22.8541	7.18932e-09	1.3229e-07	0.0548222	1														2.08048
				0.0422672			0.0556237	2.0968e-10	5.14152e-09	0.00341532	0.0622981
d3 IVH
6	K236#2	26.5197	26.4598	26.4897	22.867	22.9312	22.8991	1.0612e-08	1.27846e-07	0.0830065	1.5141
7	K236#10	25.9051	25.8449	25.875	22.6133	22.6826	22.648	1.62494e-08	1.52153e-07	0.106796	1.94805
8	K237#8	25.9751	25.9482	25.9617	22.1167	22.1639	22.1403	1.53025e-08	2.16324e-07	0.0707388	1.29033
9	K240#6	26.7845	26.8473	26.8159	22.6189	22.6621	22.6405	8.46464e-09	1.52943e-07	0.0553452	1.00954
10	K240#8	26.9153	26.8991	26.9072	22.6688	22.5989	22.6338	7.94548e-09	1.53653e-07	0.0517106	0.943243
				26.4099			22.5923	1.17148e-08	1.60584e-07	0.0735195	1.34105
				0.212783			0.123606	1.72368e-09	1.47585e-08	0.0100275	0.182909
												p Value	0.115557
													0.115557
					GAPDH			NEF2L2
		1	K237#12	d3 IVH+DMSO	22.7968	22.969		27.08	26.9659
		2	K240#5	d3 IVH+DMSO	22.8787	22.8155		27.2011	27.1775
		3	K240#7	d3 IVH+DMSO	22.828	22.8667		27.0801	27.02
		4	K240#9	d3 IVH+DMSO	22.6028	22.7415		27.1165	27.042
		5	K241#1	d3 IVH+DMSO	23.0108	23.0311		26.9119	26.9447
		6	K236#2	d3 IVH+SFN	22.867	22.9312		26.5197	26.4598
		7	K236#10	d3 IVH+SFN	22.6133	22.6826		25.9051	25.8449
		8	K237#8	d3 IVH+SFN	22.1167	22.1639		25.9751	25.9482
		9	K240#6	d3 IVH+SFN	22.6189	22.6621		26.7845	26.8473
		10	K240#8	d3 IVH+SFN	22.6688	22.5989		26.9153	26.8991

## Sheet: LPCAT3
													LPCAT3	Average	SEM
d3													d3 no IVH	1	0.0783985
													d3 IVH	1.15852	0.123213
								GENE	GAPDH
								efficiency-1:	efficiency-2:
								2	2
		LPCAT3			GAPDH
d3 no IVH		#1	#2	Average	#1	#2	Average	Ratio	Ratio	ratio	norm. ratio
1	K101#9	27.6647	27.639	27.6519	22.7968	22.969	22.8829	4.74193e-09	1.29287e-07	0.0366775	0.850215
2	K105#5	27.7581	27.7026	27.7304	22.8787	22.8155	22.8471	4.49082e-09	1.32537e-07	0.0338835	0.785448
3	K106#3	27.1173	27.1461	27.1317	22.828	22.8667	22.8474	6.80051e-09	1.32513e-07	0.0513195	1.18963
4	K106#6	27.1059	27.1753	27.1406	22.6028	22.7415	22.6722	6.75879e-09	1.49624e-07	0.0451718	1.04712														-3.14303
5	K107#11	27.3702	27.395	27.3826	23.0108	23.0311	23.021	5.71498e-09	1.17488e-07	0.0486431	1.12759														-1.365
				27.4074			22.8541	5.7014e-09	1.3229e-07	0.0431391	1														2.08048
				0.124878			0.0556237	4.85406e-10	5.14152e-09	0.00338204	0.0783985
d3 IVH
6	K76#5	27.2511	27.2513	27.2512	22.867	22.9312	22.8991	6.25987e-09	1.27846e-07	0.0489641	1.13503
7	K97#5	26.4586	26.4995	26.4791	22.6133	22.6826	22.648	1.06907e-08	1.52153e-07	0.070263	1.62876
8	K114#10b	26.5507	26.5107	26.5307	22.1167	22.1639	22.1403	1.0315e-08	2.16324e-07	0.0476829	1.10533
9	K121#5	27.1726	27.2052	27.1889	22.6189	22.6621	22.6405	6.53619e-09	1.52943e-07	0.0427362	0.990661
10	K121#6	27.3332	27.2049	27.269	22.6688	22.5989	22.6338	6.18304e-09	1.53653e-07	0.0402403	0.932805
				26.9438			22.5923	7.99696e-09	1.60584e-07	0.0499773	1.15852
				0.179862			0.123606	1.02643e-09	1.47585e-08	0.00531527	0.123213
												p Value	0.309352
													0.309352
					GAPDH			LPCAT3
		1	K101#9	d3 no IVH	22.7968	22.969		27.6647	27.639
		2	K105#5	d3 no IVH	22.8787	22.8155		27.7581	27.7026
		3	K106#3	d3 no IVH	22.828	22.8667		27.1173	27.1461
		4	K106#6	d3 no IVH	22.6028	22.7415		27.1059	27.1753
		5	K107#11	d3 no IVH	23.0108	23.0311		27.3702	27.395
		6	K76#5	d3 IVH	22.867	22.9312		27.2511	27.2513
		7	K97#5	d3 IVH	22.6133	22.6826		26.4586	26.4995
		8	K114#10b	d3 IVH	22.1167	22.1639		26.5507	26.5107
		9	K121#5	d3 IVH	22.6189	22.6621		27.1726	27.2052
		10	K121#6	d3 IVH	22.6688	22.5989		27.3332	27.2049

## Sheet: HMOX1
													HMOX1	Average	SEM
d3													d3 no IVH	1	0.217766
													d3 IVH	29.8769	9.918
								GENE	GAPDH
								efficiency-1:	efficiency-2:
								2	2
		HMOX1			GAPDH
d3 no IVH		#1	#2	Average	#1	#2	Average	Ratio	Ratio	ratio	norm. ratio
1	K101#9	29.9748	30.0769	30.0258	22.7968	22.969	22.8829	9.14802e-10	1.29287e-07	0.00707573	0.708462
2	K105#5	30.1966	30.131	30.1638	22.8787	22.8155	22.8471	8.31373e-10	1.32537e-07	0.00627276	0.628064
3	K106#3	28.669	28.6022	28.6356	22.828	22.8667	22.8474	2.39783e-09	1.32513e-07	0.0180951	1.81178
4	K106#6	29.2027	29.1794	29.191	22.6028	22.7415	22.6722	1.63165e-09	1.49624e-07	0.010905	1.09187														-3.14303
5	K107#11	30.0823	30.0435	30.0629	23.0108	23.0311	23.021	8.91581e-10	1.17488e-07	0.00758871	0.759824														-1.365
				29.6158			22.8541	1.33345e-09	1.3229e-07	0.00998745	1														2.08048
				0.300791			0.0556237	3.0368e-10	5.14152e-09	0.00217493	0.217766
d3 IVH
6	K76#5	25.1858	25.1605	25.1731	22.867	22.9312	22.8991	2.64321e-08	1.27846e-07	0.20675	20.7009
7	K97#5	23.4654	23.5628	23.5141	22.6133	22.6826	22.648	8.34733e-08	1.52153e-07	0.548614	54.9304
8	K114#10b	23.122	23.1608	23.1414	22.1167	22.1639	22.1403	1.08078e-07	2.16324e-07	0.499609	50.0237
9	K121#5	24.903	24.766	24.8345	22.6189	22.6621	22.6405	3.3425e-08	1.52943e-07	0.218546	21.8821
10	K121#6	28.3885	28.3994	28.3939	22.6688	22.5989	22.6338	2.83511e-09	1.53653e-07	0.0184514	1.84746
				25.0114			22.5923	5.08486e-08	1.60584e-07	0.298394	29.8769
				0.928379			0.123606	1.94224e-08	1.47585e-08	0.0990556	9.918
												p Value	0.0195632
													0.0195632
					GAPDH			HMOX1
		1	K101#9	d3 no IVH	22.7968	22.969		29.9748	30.0769
		2	K105#5	d3 no IVH	22.8787	22.8155		30.1966	30.131
		3	K106#3	d3 no IVH	22.828	22.8667		28.669	28.6022
		4	K106#6	d3 no IVH	22.6028	22.7415		29.2027	29.1794
		5	K107#11	d3 no IVH	23.0108	23.0311		30.0823	30.0435
		6	K76#5	d3 IVH	22.867	22.9312		25.1858	25.1605
		7	K97#5	d3 IVH	22.6133	22.6826		23.4654	23.5628
		8	K114#10b	d3 IVH	22.1167	22.1639		23.122	23.1608
		9	K121#5	d3 IVH	22.6189	22.6621		24.903	24.766
		10	K121#6	d3 IVH	22.6688	22.5989		28.3885	28.3994

## Sheet: GPX1
													GPX1	Average	SEM
d3													d3 no IVH	1	0.0739644
													d3 IVH	1.1855	0.0501457
								GENE	GAPDH
								efficiency-1:	efficiency-2:
								2	2
		GPX1			GAPDH
d3 no IVH		#1	#2	Average	#1	#2	Average	Ratio	Ratio	ratio	norm. ratio
1	K101#9	23.6846	23.7677	23.7262	22.7968	22.969	22.8829	7.20631e-08	1.29287e-07	0.557388	0.85135
2	K105#5	23.6176	23.6297	23.6236	22.8787	22.8155	22.8471	7.7372e-08	1.32537e-07	0.583776	0.891656
3	K106#3	23.4427	23.4734	23.4581	22.828	22.8667	22.8474	8.67792e-08	1.32513e-07	0.654872	1.00025
4	K106#6	23.257	23.3607	23.3089	22.6028	22.7415	22.6722	9.62358e-08	1.49624e-07	0.643183	0.982394														-3.14303
5	K107#11	23.2719	23.2926	23.2823	23.0108	23.0311	23.021	9.80239e-08	1.17488e-07	0.834332	1.27435														-1.365
				23.4798			22.8541	8.60948e-08	1.3229e-07	0.65471	1														2.08048
				0.0866264			0.0556237	5.09209e-09	5.14152e-09	0.0484253	0.0739644
d3 IVH
6	K76#5	23.2083	23.2359	23.2221	22.867	22.9312	22.8991	1.02201e-07	1.27846e-07	0.799406	1.22101
7	K97#5	22.7894	22.8669	22.8282	22.6133	22.6826	22.648	1.34288e-07	1.52153e-07	0.882583	1.34805
8	K114#10b	22.481	22.4976	22.4893	22.1167	22.1639	22.1403	1.69839e-07	2.16324e-07	0.785114	1.19918
9	K121#5	23.1289	23.1513	23.1401	22.6189	22.6621	22.6405	1.08178e-07	1.52943e-07	0.707312	1.08034
10	K121#6	23.0368	23.2339	23.1353	22.6688	22.5989	22.6338	1.08535e-07	1.53653e-07	0.706368	1.0789
				22.963			22.5923	1.24608e-07	1.60584e-07	0.776157	1.1855
				0.136148			0.123606	1.25895e-08	1.47585e-08	0.0328309	0.0501457
												p Value	0.0715791
													0.0715791
					GAPDH			GPX1
		1	K101#9	d3 no IVH	22.7968	22.969		23.6846	23.7677
		2	K105#5	d3 no IVH	22.8787	22.8155		23.6176	23.6297
		3	K106#3	d3 no IVH	22.828	22.8667		23.4427	23.4734
		4	K106#6	d3 no IVH	22.6028	22.7415		23.257	23.3607
		5	K107#11	d3 no IVH	23.0108	23.0311		23.2719	23.2926
		6	K76#5	d3 IVH	22.867	22.9312		23.2083	23.2359
		7	K97#5	d3 IVH	22.6133	22.6826		22.7894	22.8669
		8	K114#10b	d3 IVH	22.1167	22.1639		22.481	22.4976
		9	K121#5	d3 IVH	22.6189	22.6621		23.1289	23.1513
		10	K121#6	d3 IVH	22.6688	22.5989		23.0368	23.2339

## Sheet: DMT1
													DMT1	Average	SEM
d3													d3 no IVH	1	0.0795831
													d3 IVH	0.97891	0.0463809
								GENE	GAPDH
								efficiency-1:	efficiency-2:
								2	2
		DMT1			GAPDH
d3 no IVH		#1	#2	Average	#1	#2	Average	Ratio	Ratio	ratio	norm. ratio
1	K101#9	26.6985	26.6975	26.698	22.7968	22.969	22.8829	9.18553e-09	1.29287e-07	0.0710475	0.973113
2	K105#5	26.7973	26.7925	26.7949	22.8787	22.8155	22.8471	8.5887e-09	1.32537e-07	0.0648022	0.887574
3	K106#3	26.6028	26.6127	26.6077	22.828	22.8667	22.8474	9.77855e-09	1.32513e-07	0.073793	1.01072
4	K106#6	26.7315	26.6837	26.7076	22.6028	22.7415	22.6722	9.1244e-09	1.49624e-07	0.0609822	0.835252														-3.14303
5	K107#11	26.381	26.4703	26.4256	23.0108	23.0311	23.021	1.10941e-08	1.17488e-07	0.0944276	1.29334														-1.365
				26.6468			22.8541	9.55425e-09	1.3229e-07	0.0730105	1														2.08048
				0.0627291			0.0556237	4.28629e-10	5.14152e-09	0.0058104	0.0795831
d3 IVH
6	K76#5	26.7466	26.7866	26.7666	22.867	22.9312	22.8991	8.75881e-09	1.27846e-07	0.0685106	0.938367
7	K97#5	26.381	26.2861	26.3336	22.6133	22.6826	22.648	1.18252e-08	1.52153e-07	0.0777191	1.06449
8	K114#10b	26.1853	26.2046	26.1949	22.1167	22.1639	22.1403	1.3018e-08	2.16324e-07	0.060178	0.824238
9	K121#5	26.4096	26.4568	26.4332	22.6189	22.6621	22.6405	1.10361e-08	1.52943e-07	0.0721583	0.988328
10	K121#6	26.3307	26.2687	26.2997	22.6688	22.5989	22.6338	1.21059e-08	1.53653e-07	0.0787876	1.07913
				26.4056			22.5923	1.13488e-08	1.60584e-07	0.0714707	0.97891
				0.0979499			0.123606	7.20838e-10	1.47585e-08	0.00338629	0.0463809
												p Value	0.824647
													0.824647
					GAPDH			DMT1
		1	K101#9	d3 no IVH	22.7968	22.969		26.6985	26.6975
		2	K105#5	d3 no IVH	22.8787	22.8155		26.7973	26.7925
		3	K106#3	d3 no IVH	22.828	22.8667		26.6028	26.6127
		4	K106#6	d3 no IVH	22.6028	22.7415		26.7315	26.6837
		5	K107#11	d3 no IVH	23.0108	23.0311		26.381	26.4703
		6	K76#5	d3 IVH	22.867	22.9312		26.7466	26.7866
		7	K97#5	d3 IVH	22.6133	22.6826		26.381	26.2861
		8	K114#10b	d3 IVH	22.1167	22.1639		26.1853	26.2046
		9	K121#5	d3 IVH	22.6189	22.6621		26.4096	26.4568
		10	K121#6	d3 IVH	22.6688	22.5989		26.3307	26.2687

## Sheet: CD71
													CD71	Average	SEM
d3													d3 no IVH	1	0.0759284
													d3 IVH	0.660973	0.0839309
								GENE	GAPDH
								efficiency-1:	efficiency-2:
								2	2
		CD71			GAPDH
d3 no IVH		#1	#2	Average	#1	#2	Average	Ratio	Ratio	ratio	norm. ratio
1	K101#9	24.7102	24.6974	24.7038	22.7968	22.969	22.8829	3.6595e-08	1.29287e-07	0.283052	0.840309
2	K105#5	24.4718	24.4583	24.4651	22.8787	22.8155	22.8471	4.31802e-08	1.32537e-07	0.325797	0.967206
3	K106#3	24.468	24.5407	24.5043	22.828	22.8667	22.8474	4.20206e-08	1.32513e-07	0.317105	0.941404
4	K106#6	24.3062	24.2909	24.2985	22.6028	22.7415	22.6722	4.84631e-08	1.49624e-07	0.323899	0.961572														-3.14303
5	K107#11	24.2081	24.2399	24.224	23.0108	23.0311	23.021	5.10323e-08	1.17488e-07	0.434362	1.28951														-1.365
				24.4391			22.8541	4.42582e-08	1.3229e-07	0.336843	1														2.08048
				0.0839647			0.0556237	2.53439e-09	5.14152e-09	0.025576	0.0759284
d3 IVH
6	K76#5	24.8092	24.8511	24.8302	22.867	22.9312	22.8991	3.35257e-08	1.27846e-07	0.262235	0.778509
7	K97#5	24.8687	24.7859	24.8273	22.6133	22.6826	22.648	3.35921e-08	1.52153e-07	0.220779	0.655435
8	K114#10b	25.0276	25.061	25.0443	22.1167	22.1639	22.1403	2.89009e-08	2.16324e-07	0.1336	0.396623
9	K121#5	24.9444	25.0172	24.9808	22.6189	22.6621	22.6405	3.0201e-08	1.52943e-07	0.197466	0.586226
10	K121#6	24.3531	24.3967	24.3749	22.6688	22.5989	22.6338	4.59639e-08	1.53653e-07	0.299141	0.888074
				24.8115			22.5923	3.44367e-08	1.60584e-07	0.222644	0.660973
				0.117062			0.123606	3.02495e-09	1.47585e-08	0.0282715	0.0839309
												p Value	0.0171896
													0.0171896
					GAPDH			CD71
		1	K101#9	d3 no IVH	22.7968	22.969		24.7102	24.6974
		2	K105#5	d3 no IVH	22.8787	22.8155		24.4718	24.4583
		3	K106#3	d3 no IVH	22.828	22.8667		24.468	24.5407
		4	K106#6	d3 no IVH	22.6028	22.7415		24.3062	24.2909
		5	K107#11	d3 no IVH	23.0108	23.0311		24.2081	24.2399
		6	K76#5	d3 IVH	22.867	22.9312		24.8092	24.8511
		7	K97#5	d3 IVH	22.6133	22.6826		24.8687	24.7859
		8	K114#10b	d3 IVH	22.1167	22.1639		25.0276	25.061
		9	K121#5	d3 IVH	22.6189	22.6621		24.9444	25.0172
		10	K121#6	d3 IVH	22.6688	22.5989		24.3531	24.3967

[truncated: 7 more sheets: 15-LO, TNF alpha, IL 6, IL-1 beta, QPCR template, RNA, model]
