# Supplementary material for: Iron chelation targets lipid metabolism to reduce white matter injury in germinal matrix hemorrhage
Source: Cell Death Dis. 2026 May 23;17(1):648. doi: 10.1038/s41419-026-08866-z (PMC13376222; doi:10.1038/s41419-026-08866-z)
Supplement: Supplementary file 5 — RT-PCR DATA --EFFECT IF DFX treatment [file 41419_2026_8866_MOESM5_ESM.xlsx]

## Sheet: LIF
													LIF	Average	SEM
d3													d3 IVH	1	0.351699
													d3 IVH+ DEF	1.13951	0.536213
								GENE	GAPDH
								efficiency-1:	efficiency-2:
								2	2
		LIF			GAPDH
d3 IVH		#1	#2	Average	#1	#2	Average	Ratio	Ratio	ratio	norm. ratio
1	k306 #11	35.3905	35.2813	35.3359	22.653	22.5762	22.6146	2.30592e-11	1.55716e-07	0.000148085	0.241893
2	K313 #2	35.8178	36.5009	36.1594	22.9006	23.0129	22.9568	1.30301e-11	1.22836e-07	0.000106077	0.173275
3	K321#5	33.48	33.0944	33.2872	22.8796	22.9856	22.9326	9.54019e-11	1.24912e-07	0.000763751	1.24757
4	K322 #10	33.1251	33.2769	33.201	22.8918	22.9374	22.9146	1.01273e-10	1.26479e-07	0.000800706	1.30793														-3.14303
5	K322 #12	32.9285	33.0793	33.0039	23.2454	23.457	23.3512	1.16099e-10	9.34514e-08	0.00124234	2.02933														-1.365
				34.1975			22.9539	6.97725e-11	1.24679e-07	0.000612193	1														2.08048
				0.647726			0.117261	2.14442e-11	9.86196e-09	0.000215307	0.351699
d3 IVH+ DEF
6	K317 #7	35.2867	35.3933	35.34	23.3524	23.5081	23.4302	2.29936e-11	8.84708e-08	0.0002599	0.42454
7	K318 #7	32.0667	32.2711	32.1689	23.1077	23.2153	23.1615	2.07108e-10	1.06583e-07	0.00194316	3.17411
8	K319 #7	33.2773	33.0192	33.1483	22.7732	22.8984	22.8358	1.05045e-10	1.33578e-07	0.000786395	1.28456
9	K319 #8	35.569	34.8986	35.2338	22.9746	23.1335	23.0541	2.47495e-11	1.14824e-07	0.000215542	0.352082
10	K319 #10	34.9053	35.0685	34.9869	23.1666	23.2335	23.2	2.93687e-11	1.03774e-07	0.000283005	0.462281
				34.1756			23.1363	7.78531e-11	1.09446e-07	0.000697601	1.13951
				0.640941			0.0969913	3.57957e-11	7.38788e-09	0.000328265	0.536213
												p Value	0.833218
													0.833218
					GAPDH			LIF
		1	k306 #11	D3 IVH	22.653	22.5762		35.3905	35.2813
		2	K313 #2	D3 IVH	22.9006	23.0129		35.8178	36.5009
		3	K321#5	D3 IVH	22.8796	22.9856		33.48	33.0944
		4	K322 #10	D3 IVH	22.8918	22.9374		33.1251	33.2769
		5	K322 #12	D3 IVH	23.2454	23.457		32.9285	33.0793
		6	K317 #7	D3 IVH+DEF	23.3524	23.5081		35.2867	35.3933
		7	K318 #7	D3 IVH+DEF	23.1077	23.2153		32.0667	32.2711
		8	K319 #7	D3 IVH+DEF	22.7732	22.8984		33.2773	33.0192
		9	K319 #8	D3 IVH+DEF	22.9746	23.1335		35.569	34.8986
		10	K319 #10	D3 IVH+DEF	23.1666	23.2335		34.9053	35.0685

## Sheet: SOX10
													SOX10	Average	SEM
d3													d3 IVH	1	0.131788
													d3 IVH+ DEF	0.917545	0.0426132
								GENE	GAPDH
								efficiency-1:	efficiency-2:
								2	2
		SOX10			GAPDH
d3 IVH		#1	#2	Average	#1	#2	Average	Ratio	Ratio	ratio	norm. ratio
1	k306 #11	26.8472	26.8547	26.851	22.653	22.5762	22.6146	8.26141e-09	1.55716e-07	0.0530542	0.887035
2	K313 #2	27.6793	27.6774	27.6784	22.9006	23.0129	22.9568	4.65564e-09	1.22836e-07	0.0379013	0.633687
3	K321#5	27.1529	27.1961	27.1745	22.8796	22.9856	22.9326	6.60186e-09	1.24912e-07	0.0528519	0.883652
4	K322 #10	26.6352	26.7261	26.6807	22.8918	22.9374	22.9146	9.29655e-09	1.26479e-07	0.0735025	1.22892														-3.14303
5	K322 #12	26.9296	26.9984	26.964	23.2454	23.457	23.3512	7.63908e-09	9.34514e-08	0.0817439	1.36671														-1.365
				27.0697			22.9539	7.29091e-09	1.24679e-07	0.0598108	1														2.08048
				0.172024			0.117261	7.90732e-10	9.86196e-09	0.00788235	0.131788
d3 IVH+ DEF
6	K317 #7	27.4595	27.4009	27.4302	23.3524	23.5081	23.4302	5.5294e-09	8.84708e-08	0.0624997	1.04496
7	K318 #7	27.3481	27.383	27.3655	23.1077	23.2153	23.1615	5.78298e-09	1.06583e-07	0.0542579	0.90716
8	K319 #7	27.2672	27.251	27.2591	22.7732	22.8984	22.8358	6.22574e-09	1.33578e-07	0.0466074	0.779248
9	K319 #8	27.1431	27.2526	27.1978	22.9746	23.1335	23.0541	6.49579e-09	1.14824e-07	0.0565715	0.945841
10	K319 #10	27.449	27.3485	27.3987	23.1666	23.2335	23.2	5.65142e-09	1.03774e-07	0.0544587	0.910517
				27.3303			23.1363	5.93706e-09	1.09446e-07	0.0548791	0.917545
				0.0438884			0.0969913	1.82624e-10	7.38788e-09	0.00254873	0.0426132
												p Value	0.568084
													0.568084
					GAPDH			SOX10
		1	k306 #11	D3 IVH	22.653	22.5762		26.8472	26.8547
		2	K313 #2	D3 IVH	22.9006	23.0129		27.6793	27.6774
		3	K321#5	D3 IVH	22.8796	22.9856		27.1529	27.1961
		4	K322 #10	D3 IVH	22.8918	22.9374		26.6352	26.7261
		5	K322 #12	D3 IVH	23.2454	23.457		26.9296	26.9984
		6	K317 #7	D3 IVH+DEF	23.3524	23.5081		27.4595	27.4009
		7	K318 #7	D3 IVH+DEF	23.1077	23.2153		27.3481	27.383
		8	K319 #7	D3 IVH+DEF	22.7732	22.8984		27.2672	27.251
		9	K319 #8	D3 IVH+DEF	22.9746	23.1335		27.1431	27.2526
		10	K319 #10	D3 IVH+DEF	23.1666	23.2335		27.449	27.3485

## Sheet: NKX2.2
													NKX2.2	Average	SEM
d3													d3 IVH	1	0.185885
													d3 IVH+ DEF	1.03715	0.109406
								GENE	GAPDH
								efficiency-1:	efficiency-2:
								2	2
		NKX2.2			GAPDH
d3 IVH		#1	#2	Average	#1	#2	Average	Ratio	Ratio	ratio	norm. ratio
1	k306 #11	27.8303	27.8375	27.8339	22.653	22.5762	22.6146	4.17975e-09	1.55716e-07	0.0268421	0.775988
2	K313 #2	28.5985	28.5347	28.5666	22.9006	23.0129	22.9568	2.51534e-09	1.22836e-07	0.0204772	0.591985
3	K321#5	27.9246	27.9853	27.9549	22.8796	22.9856	22.9326	3.84347e-09	1.24912e-07	0.0307694	0.889524
4	K322 #10	27.6344	27.7177	27.6761	22.8918	22.9374	22.9146	4.6631e-09	1.26479e-07	0.0368685	1.06585														-3.14303
5	K322 #12	27.4304	27.4878	27.4591	23.2454	23.457	23.3512	5.41989e-09	9.34514e-08	0.0579969	1.67666														-1.365
				27.8981			22.9539	4.12431e-09	1.24679e-07	0.0345908	1														2.08048
				0.186584			0.117261	4.81641e-10	9.86196e-09	0.0064299	0.185885
d3 IVH+ DEF
6	K317 #7	27.7691	27.8516	27.8103	23.3524	23.5081	23.4302	4.24869e-09	8.84708e-08	0.0480236	1.38833
7	K318 #7	28.3575	28.5728	28.4651	23.1077	23.2153	23.1615	2.69859e-09	1.06583e-07	0.0253191	0.731961
8	K319 #7	27.7469	27.8046	27.7757	22.7732	22.8984	22.8358	4.35178e-09	1.33578e-07	0.0325785	0.941825
9	K319 #8	27.6588	27.7751	27.7169	22.9746	23.1335	23.0541	4.53285e-09	1.14824e-07	0.0394764	1.14124
10	K319 #10	28.0664	28.092	28.0792	23.1666	23.2335	23.2	3.52635e-09	1.03774e-07	0.033981	0.98237
				27.9695			23.1363	3.87165e-09	1.09446e-07	0.0358757	1.03715
				0.138628			0.0969913	3.39497e-10	7.38788e-09	0.00378444	0.109406
												p Value	0.867545
													0.867545
					GAPDH			NKX2.2
		1	k306 #11	D3 IVH	22.653	22.5762		27.8303	27.8375
		2	K313 #2	D3 IVH	22.9006	23.0129		28.5985	28.5347
		3	K321#5	D3 IVH	22.8796	22.9856		27.9246	27.9853
		4	K322 #10	D3 IVH	22.8918	22.9374		27.6344	27.7177
		5	K322 #12	D3 IVH	23.2454	23.457		27.4304	27.4878
		6	K317 #7	D3 IVH+DEF	23.3524	23.5081		27.7691	27.8516
		7	K318 #7	D3 IVH+DEF	23.1077	23.2153		28.3575	28.5728
		8	K319 #7	D3 IVH+DEF	22.7732	22.8984		27.7469	27.8046
		9	K319 #8	D3 IVH+DEF	22.9746	23.1335		27.6588	27.7751
		10	K319 #10	D3 IVH+DEF	23.1666	23.2335		28.0664	28.092

## Sheet: OLIG2
													OLIG2	Average	SEM
d3													d3 IVH	1	0.367889
													d3 IVH+ DEF	0.76996	0.255083
								GENE	GAPDH
								efficiency-1:	efficiency-2:
								2	2
		OLIG2			GAPDH
d3 IVH		#1	#2	Average	#1	#2	Average	Ratio	Ratio	ratio	norm. ratio
1	k306 #11	31.5951	31.8811	31.7381	22.653	22.5762	22.6146	2.79181e-10	1.55716e-07	0.00179288	0.555255
2	K313 #2	29.8574	30.001	29.9292	22.9006	23.0129	22.9568	9.78154e-10	1.22836e-07	0.00796311	2.46617
3	K321#5	31.9195	31.8672	31.8933	22.8796	22.9856	22.9326	2.50696e-10	1.24912e-07	0.00200697	0.621558
4	K322 #10	31.7922	32.0139	31.903	22.8918	22.9374	22.9146	2.49016e-10	1.26479e-07	0.00196883	0.609746														-3.14303
5	K322 #12	32.0057	32.0868	32.0462	23.2454	23.457	23.3512	2.25488e-10	9.34514e-08	0.00241289	0.74727														-1.365
				31.502			22.9539	3.96507e-10	1.24679e-07	0.00322894	1														2.08048
				0.396204			0.117261	1.45661e-10	9.86196e-09	0.00118789	0.367889
d3 IVH+ DEF
6	K317 #7	32.3551	32.524	32.4395	23.3524	23.5081	23.4302	1.71683e-10	8.84708e-08	0.00194056	0.600989
7	K318 #7	30.5166	30.6852	30.6009	23.1077	23.2153	23.1615	6.14075e-10	1.06583e-07	0.00576146	1.78432
8	K319 #7	32.3051	32.3592	32.3321	22.7732	22.8984	22.8358	1.84951e-10	1.33578e-07	0.00138459	0.428808
9	K319 #8	32.2541	32.377	32.3155	22.9746	23.1335	23.0541	1.87093e-10	1.14824e-07	0.00162938	0.504618
10	K319 #10	32.3953	32.3803	32.3878	23.1666	23.2335	23.2	1.77949e-10	1.03774e-07	0.00171477	0.531063
				32.0152			23.1363	2.6715e-10	1.09446e-07	0.00248615	0.76996
				0.354252			0.0969913	8.67736e-11	7.38788e-09	0.000823646	0.255083
												p Value	0.621239
													0.621239
					GAPDH			OLIG2
		1	k306 #11	D3 IVH	22.653	22.5762		31.5951	31.8811
		2	K313 #2	D3 IVH	22.9006	23.0129		29.8574	30.001
		3	K321#5	D3 IVH	22.8796	22.9856		31.9195	31.8672
		4	K322 #10	D3 IVH	22.8918	22.9374		31.7922	32.0139
		5	K322 #12	D3 IVH	23.2454	23.457		32.0057	32.0868
		6	K317 #7	D3 IVH+DEF	23.3524	23.5081		32.3551	32.524
		7	K318 #7	D3 IVH+DEF	23.1077	23.2153		30.5166	30.6852
		8	K319 #7	D3 IVH+DEF	22.7732	22.8984		32.3051	32.3592
		9	K319 #8	D3 IVH+DEF	22.9746	23.1335		32.2541	32.377
		10	K319 #10	D3 IVH+DEF	23.1666	23.2335		32.3953	32.3803

## Sheet: olig1
													OLIG1	Average	SEM
d3													d3 IVH	1	0.189746
													d3 IVH+ DEF	0.86802	0.188564
								GENE	GAPDH
								efficiency-1:	efficiency-2:
								2	2
		OLIG1			GAPDH
d3 IVH		#1	#2	Average	#1	#2	Average	Ratio	Ratio	ratio	norm. ratio
1	k306 #11	27.3031	27.334	27.3186	22.653	22.5762	22.6146	5.97442e-09	1.55716e-07	0.0383673	0.519813
2	K313 #2	26.1369	26.1216	26.1292	22.9006	23.0129	22.9568	1.36243e-08	1.22836e-07	0.110915	1.50271
3	K321#5	27.2932	27.5167	27.4049	22.8796	22.9856	22.9326	5.62716e-09	1.24912e-07	0.0450489	0.610337
4	K322 #10	26.4038	26.697	26.5504	22.8918	22.9374	22.9146	1.01748e-08	1.26479e-07	0.0804466	1.08992														-3.14303
5	K322 #12	26.5527	26.9637	26.7582	23.2454	23.457	23.3512	8.80984e-09	9.34514e-08	0.0942719	1.27723														-1.365
				26.8323			22.9539	8.84211e-09	1.24679e-07	0.0738099	1														2.08048
				0.239123			0.117261	1.4698e-09	9.86196e-09	0.0140052	0.189746
d3 IVH+ DEF
6	K317 #7	27.7185	28.0677	27.8931	23.3524	23.5081	23.4302	4.01176e-09	8.84708e-08	0.0453456	0.614357
7	K318 #7	26.2754	26.6429	26.4592	23.1077	23.2153	23.1615	1.08393e-08	1.06583e-07	0.101698	1.37784
8	K319 #7	27.5139	27.6446	27.5793	22.7732	22.8984	22.8358	4.98667e-09	1.33578e-07	0.0373315	0.505778
9	K319 #8	27.3826	27.8802	27.6314	22.9746	23.1335	23.0541	4.80964e-09	1.14824e-07	0.0418869	0.567498
10	K319 #10	26.5323	26.6877	26.61	23.1666	23.2335	23.2	9.76315e-09	1.03774e-07	0.0940806	1.27463
				27.2346			23.1363	6.8821e-09	1.09446e-07	0.0640685	0.86802
				0.291663			0.0969913	1.41574e-09	7.38788e-09	0.0139179	0.188564
												p Value	0.63501
													0.63501
					GAPDH			OLIG1
		1	k306 #11	D3 IVH	22.653	22.5762		27.3031	27.334
		2	K313 #2	D3 IVH	22.9006	23.0129		26.1369	26.1216
		3	K321#5	D3 IVH	22.8796	22.9856		27.2932	27.5167
		4	K322 #10	D3 IVH	22.8918	22.9374		26.4038	26.697
		5	K322 #12	D3 IVH	23.2454	23.457		26.5527	26.9637
		6	K317 #7	D3 IVH+DEF	23.3524	23.5081		27.7185	28.0677
		7	K318 #7	D3 IVH+DEF	23.1077	23.2153		26.2754	26.6429
		8	K319 #7	D3 IVH+DEF	22.7732	22.8984		27.5139	27.6446
		9	K319 #8	D3 IVH+DEF	22.9746	23.1335		27.3826	27.8802
		10	K319 #10	D3 IVH+DEF	23.1666	23.2335		26.5323	26.6877

## Sheet: SLC7A11
													XCT	Average	SEM
d3													d3 IVH	1	0.104683
													d3 IVH+ DEF	1.01684	0.09339
								GENE	GAPDH
								efficiency-1:	efficiency-2:
								2	2
		XCT			GAPDH
d3 IVH		#1	#2	Average	#1	#2	Average	Ratio	Ratio	ratio	norm. ratio
1	k306 #11	27.9756	27.9742	27.9749	23.084	22.9808	23.0324	3.7906e-09	1.16562e-07	0.03252	1.06165
2	K313 #2	28.1397	28.1477	28.1437	22.5954	22.6873	22.6413	3.37217e-09	1.52854e-07	0.0220613	0.720214
3	K321#5	27.8858	27.9071	27.8965	22.7772	22.7254	22.7513	4.00241e-09	1.41638e-07	0.028258	0.92251
4	K322 #10	27.3478	27.4875	27.4176	22.7759	22.8822	22.829	5.57795e-09	1.34206e-07	0.0415625	1.35685														-3.14303
5	K322 #12	27.8302	27.8738	27.852	22.6892	22.7749	22.732	4.12771e-09	1.4354e-07	0.0287565	0.938784														-1.365
				27.8569			22.7972	4.17417e-09	1.3776e-07	0.0306317	1														2.08048
				0.120568			0.0659457	3.73671e-10	6.07559e-09	0.00320662	0.104683
d3 IVH+ DEF
6	K317 #7	28.2922	28.3548	28.3235	22.9515	23.152	23.0517	2.97708e-09	1.1501e-07	0.0258855	0.845056
7	K318 #7	27.3148	27.2927	27.3037	22.695	22.7844	22.7397	6.03609e-09	1.42782e-07	0.0422749	1.3801
8	K319 #7	27.8389	27.8501	27.8445	22.6689	22.7579	22.7134	4.14918e-09	1.45403e-07	0.0285357	0.931575
9	K319 #8	27.6121	27.6453	27.6287	22.4971	22.5803	22.5387	4.81882e-09	1.6412e-07	0.0293615	0.958536
10	K319 #10	27.6828	27.6703	27.6766	22.5689	22.6355	22.6022	4.6615e-09	1.57057e-07	0.0296803	0.968943
				27.7554			22.7292	4.52853e-09	1.44874e-07	0.0311476	1.01684
				0.166869			0.0885412	4.96266e-10	8.4124e-09	0.00286069	0.09339
												p Value	0.907397
													0.907397
					GAPDH			XCT
		1	k306 #11	D3 IVH	23.084	22.9808		27.9756	27.9742
		2	K313 #2	D3 IVH	22.5954	22.6873		28.1397	28.1477
		3	K321#5	D3 IVH	22.7772	22.7254		27.8858	27.9071
		4	K322 #10	D3 IVH	22.7759	22.8822		27.3478	27.4875
		5	K322 #12	D3 IVH	22.6892	22.7749		27.8302	27.8738
		6	K317 #7	D3 IVH+DEF	22.9515	23.152		28.2922	28.3548
		7	K318 #7	D3 IVH+DEF	22.695	22.7844		27.3148	27.2927
		8	K319 #7	D3 IVH+DEF	22.6689	22.7579		27.8389	27.8501
		9	K319 #8	D3 IVH+DEF	22.4971	22.5803		27.6121	27.6453
		10	K319 #10	D3 IVH+DEF	22.5689	22.6355		27.6828	27.6703

## Sheet: NEF2L2
													NEF2L2	Average	SEM
d3													d3 IVH	1	0.105467
													d3 IVH+ DEF	0.985479	0.0680093
								GENE	GAPDH
								efficiency-1:	efficiency-2:
								2	2
		NEF2L2			GAPDH
d3 IVH		#1	#2	Average	#1	#2	Average	Ratio	Ratio	ratio	norm. ratio
1	k306 #11	26.8452	26.8382	26.8417	23.084	22.9808	23.0324	8.31445e-09	1.16562e-07	0.0713306	1.01727
2	K313 #2	27.1369	27.1014	27.1192	22.5954	22.6873	22.6413	6.85988e-09	1.52854e-07	0.0448786	0.640029
3	K321#5	26.5955	26.5766	26.5861	22.7772	22.7254	22.7513	9.92646e-09	1.41638e-07	0.0700832	0.999479
4	K322 #10	26.2652	26.3008	26.283	22.7759	22.8822	22.829	1.22468e-08	1.34206e-07	0.0912532	1.30139														-3.14303
5	K322 #12	26.5043	26.5096	26.507	22.6892	22.7749	22.732	1.0486e-08	1.4354e-07	0.073053	1.04183														-1.365
				26.6674			22.7972	9.56672e-09	1.3776e-07	0.0701197	1														2.08048
				0.143977			0.0659457	9.23375e-10	6.07559e-09	0.0073953	0.105467
d3 IVH+ DEF
6	K317 #7	26.9544	26.8647	26.9095	22.9515	23.152	23.0517	7.93279e-09	1.1501e-07	0.068975	0.983675
7	K318 #7	26.3209	26.2755	26.2982	22.695	22.7844	22.7397	1.21185e-08	1.42782e-07	0.0848744	1.21042
8	K319 #7	26.4975	26.485	26.4913	22.6689	22.7579	22.7134	1.06008e-08	1.45403e-07	0.0729059	1.03974
9	K319 #8	26.6264	26.6526	26.6395	22.4971	22.5803	22.5387	9.56558e-09	1.6412e-07	0.0582841	0.831208
10	K319 #10	26.626	26.6737	26.6499	22.5689	22.6355	22.6022	9.49693e-09	1.57057e-07	0.0604681	0.862356
				26.5977			22.7292	9.94292e-09	1.44874e-07	0.0691015	0.985479
				0.10068			0.0885412	6.90941e-10	8.4124e-09	0.00476879	0.0680093
												p Value	0.910734
													0.910734
					GAPDH			NEF2L2
		1	k306 #11	D3 IVH	23.084	22.9808		26.8452	26.8382
		2	K313 #2	D3 IVH	22.5954	22.6873		27.1369	27.1014
		3	K321#5	D3 IVH	22.7772	22.7254		26.5955	26.5766
		4	K322 #10	D3 IVH	22.7759	22.8822		26.2652	26.3008
		5	K322 #12	D3 IVH	22.6892	22.7749		26.5043	26.5096
		6	K317 #7	D3 IVH+DEF	22.9515	23.152		26.9544	26.8647
		7	K318 #7	D3 IVH+DEF	22.695	22.7844		26.3209	26.2755
		8	K319 #7	D3 IVH+DEF	22.6689	22.7579		26.4975	26.485
		9	K319 #8	D3 IVH+DEF	22.4971	22.5803		26.6264	26.6526
		10	K319 #10	D3 IVH+DEF	22.5689	22.6355		26.626	26.6737

## Sheet: LPCAT3
													LPCAT3	Average	SEM
d3													d3 IVH	1	0.0988039
													d3 IVH+ DEF	0.872656	0.0333821
								GENE	GAPDH
								efficiency-1:	efficiency-2:
								2	2
		LPCAT3			GAPDH
d3 IVH		#1	#2	Average	#1	#2	Average	Ratio	Ratio	ratio	norm. ratio
1	k306 #11	27.2068	27.2294	27.2181	23.084	22.9808	23.0324	6.40527e-09	1.16562e-07	0.0549515	1.16607
2	K313 #2	27.6639	27.6882	27.676	22.5954	22.6873	22.6413	4.66323e-09	1.52854e-07	0.0305077	0.647372
3	K321#5	27.0169	27.0136	27.0153	22.7772	22.7254	22.7513	7.37214e-09	1.41638e-07	0.052049	1.10448
4	K322 #10	27.0204	27.0203	27.0204	22.7759	22.8822	22.829	7.34615e-09	1.34206e-07	0.0547377	1.16153														-3.14303
5	K322 #12	27.2434	27.2742	27.2588	22.6892	22.7749	22.732	6.22699e-09	1.4354e-07	0.0433815	0.920553														-1.365
				27.2377			22.7972	6.40275e-09	1.3776e-07	0.0471255	1														2.08048
				0.120347			0.0659457	4.94294e-10	6.07559e-09	0.00465618	0.0988039
d3 IVH+ DEF
6	K317 #7	27.6911	27.6918	27.6915	22.9515	23.152	23.0517	4.61354e-09	1.1501e-07	0.0401143	0.851224
7	K318 #7	27.5267	27.5072	27.517	22.695	22.7844	22.7397	5.20677e-09	1.42782e-07	0.0364666	0.773818
8	K319 #7	27.3227	27.2709	27.2968	22.6689	22.7579	22.7134	6.06519e-09	1.45403e-07	0.0417129	0.885145
9	K319 #8	27.161	27.1285	27.1448	22.4971	22.5803	22.5387	6.73918e-09	1.6412e-07	0.0410625	0.871344
10	K319 #10	27.0697	27.0025	27.0361	22.5689	22.6355	22.6022	7.2663e-09	1.57057e-07	0.0462654	0.98175
				27.3372			22.7292	5.9782e-09	1.44874e-07	0.0411243	0.872656
				0.119818			0.0885412	4.84937e-10	8.4124e-09	0.00157315	0.0333821
												p Value	0.256831
													0.256831
					GAPDH			LPCAT3
		1	k306 #11	D3 IVH	23.084	22.9808		27.2068	27.2294
		2	K313 #2	D3 IVH	22.5954	22.6873		27.6639	27.6882
		3	K321#5	D3 IVH	22.7772	22.7254		27.0169	27.0136
		4	K322 #10	D3 IVH	22.7759	22.8822		27.0204	27.0203
		5	K322 #12	D3 IVH	22.6892	22.7749		27.2434	27.2742
		6	K317 #7	D3 IVH+DEF	22.9515	23.152		27.6911	27.6918
		7	K318 #7	D3 IVH+DEF	22.695	22.7844		27.5267	27.5072
		8	K319 #7	D3 IVH+DEF	22.6689	22.7579		27.3227	27.2709
		9	K319 #8	D3 IVH+DEF	22.4971	22.5803		27.161	27.1285
		10	K319 #10	D3 IVH+DEF	22.5689	22.6355		27.0697	27.0025

## Sheet: HMOX1
													HMOX1	Average	SEM
d3													d3 IVH	1	0.149381
													d3 IVH+ DEF	0.447628	0.159661
								GENE	GAPDH
								efficiency-1:	efficiency-2:
								2	2
		HMOX1			GAPDH
d3 IVH		#1	#2	Average	#1	#2	Average	Ratio	Ratio	ratio	norm. ratio
1	k306 #11	25.7868	25.8964	25.8416	23.084	22.9808	23.0324	1.66305e-08	1.16562e-07	0.142675	0.520086
2	K313 #2	24.7614	24 .6991157531738	24.7614	22.5954	22.6873	22.6413	3.51613e-08	1.52854e-07	0.230032	0.838528
3	K321#5	24.5558	24.5347	24.5453	22.7772	22.7254	22.7513	4.08444e-08	1.41638e-07	0.288371	1.05119
4	K322 #10	24.1655	24.3036	24.2345	22.7759	22.8822	22.829	5.06626e-08	1.34206e-07	0.377498	1.37608														-3.14303
5	K322 #12	24.289	24.3473	24.3182	22.6892	22.7749	22.732	4.78086e-08	1.4354e-07	0.333067	1.21412														-1.365
				24.7402			22.7972	3.82215e-08	1.3776e-07	0.274329	1														2.08048
				0.29029			0.0659457	6.03784e-09	6.07559e-09	0.0409794	0.149381
d3 IVH+ DEF
6	K317 #7	26.7421	26.8227	26.7824	22.9515	23.152	23.0517	8.66334e-09	1.1501e-07	0.0753271	0.274587
7	K318 #7	24.6182	24.6669	24.6425	22.695	22.7844	22.7397	3.81816e-08	1.42782e-07	0.267412	0.974786
8	K319 #7	25.1666	25.2124	25.1895	22.6689	22.7579	22.7134	2.61345e-08	1.45403e-07	0.179738	0.655192
9	K319 #8	26.757	26.8301	26.7935	22.4971	22.5803	22.5387	8.59696e-09	1.6412e-07	0.0523822	0.190947
10	K319 #10	27.251	27.3048	27.2779	22.5689	22.6355	22.6022	6.14525e-09	1.57057e-07	0.0391275	0.14263
				26.1372			22.7292	1.75443e-08	1.44874e-07	0.122797	0.447628
				0.51383			0.0885412	6.27915e-09	8.4124e-09	0.0437995	0.159661
												p Value	0.0354577
													0.0354577
					GAPDH			HMOX1
		1	k306 #11	D3 IVH	23.084	22.9808		25.7868	25.8964
		2	K313 #2	D3 IVH	22.5954	22.6873		24.7614	24.6991
		3	K321#5	D3 IVH	22.7772	22.7254		24.5558	24.5347
		4	K322 #10	D3 IVH	22.7759	22.8822		24.1655	24.3036
		5	K322 #12	D3 IVH	22.6892	22.7749		24.289	24.3473
		6	K317 #7	D3 IVH+DEF	22.9515	23.152		26.7421	26.8227
		7	K318 #7	D3 IVH+DEF	22.695	22.7844		24.6182	24.6669
		8	K319 #7	D3 IVH+DEF	22.6689	22.7579		25.1666	25.2124
		9	K319 #8	D3 IVH+DEF	22.4971	22.5803		26.757	26.8301
		10	K319 #10	D3 IVH+DEF	22.5689	22.6355		27.251	27.3048

## Sheet: GPX1
													GPX1	Average	SEM
d3													d3 IVH	1	0.0507759
													d3 IVH+ DEF	1.06667	0.0417915
								GENE	GAPDH
								efficiency-1:	efficiency-2:
								2	2
		GPX1			GAPDH
d3 IVH		#1	#2	Average	#1	#2	Average	Ratio	Ratio	ratio	norm. ratio
1	k306 #11	24.2333	24.2	24.2166	23.084	22.9808	23.0324	5.12946e-08	1.16562e-07	0.440062	0.888676
2	K313 #2	23.7083	23.7166	23.7125	22.5954	22.6873	22.6413	7.27507e-08	1.52854e-07	0.475949	0.961148
3	K321#5	23.5183	23.573	23.5457	22.7772	22.7254	22.7513	8.16675e-08	1.41638e-07	0.576592	1.16439
4	K322 #10	23.9674	23.9582	23.9628	22.7759	22.8822	22.829	6.11615e-08	1.34206e-07	0.455727	0.920312														-3.14303
5	K322 #12	23.6289	23.6801	23.6545	22.6892	22.7749	22.732	7.57331e-08	1.4354e-07	0.527609	1.06547														-1.365
				23.8184			22.7972	6.85215e-08	1.3776e-07	0.495188	1														2.08048
				0.12081			0.0659457	5.44816e-09	6.07559e-09	0.0251436	0.0507759
d3 IVH+ DEF
6	K317 #7	24.0053	24.0189	24.0121	22.9515	23.152	23.0517	5.91069e-08	1.1501e-07	0.51393	1.03785
7	K318 #7	23.5316	23.4956	23.5136	22.695	22.7844	22.7397	8.35026e-08	1.42782e-07	0.584825	1.18102
8	K319 #7	23.5253	23.5464	23.5358	22.6689	22.7579	22.7134	8.22257e-08	1.45403e-07	0.565501	1.14199
9	K319 #8	23.5289	23.5166	23.5228	22.4971	22.5803	22.5387	8.29742e-08	1.6412e-07	0.50557	1.02097
10	K319 #10	23.6532	23.7225	23.6879	22.5689	22.6355	22.6022	7.40013e-08	1.57057e-07	0.471175	0.951509
				23.6544			22.7292	7.63622e-08	1.44874e-07	0.5282	1.06667
				0.0949415			0.0885412	4.64974e-09	8.4124e-09	0.0206946	0.0417915
												p Value	0.340376
													0.340376
					GAPDH			GPX1
		1	k306 #11	D3 IVH	23.084	22.9808		24.2333	24.2
		2	K313 #2	D3 IVH	22.5954	22.6873		23.7083	23.7166
		3	K321#5	D3 IVH	22.7772	22.7254		23.5183	23.573
		4	K322 #10	D3 IVH	22.7759	22.8822		23.9674	23.9582
		5	K322 #12	D3 IVH	22.6892	22.7749		23.6289	23.6801
		6	K317 #7	D3 IVH+DEF	22.9515	23.152		24.0053	24.0189
		7	K318 #7	D3 IVH+DEF	22.695	22.7844		23.5316	23.4956
		8	K319 #7	D3 IVH+DEF	22.6689	22.7579		23.5253	23.5464
		9	K319 #8	D3 IVH+DEF	22.4971	22.5803		23.5289	23.5166
		10	K319 #10	D3 IVH+DEF	22.5689	22.6355		23.6532	23.7225

[truncated: 9 more sheets: DMT1, CD71, 15-LO, TNF alpha, IL 6, IL-1 beta, QPCR template, RNA, model]
