# Supplementary material for: Iron chelation targets lipid metabolism to reduce white matter injury in germinal matrix hemorrhage
Source: Cell Death Dis. 2026 May 23;17(1):648. doi: 10.1038/s41419-026-08866-z (PMC13376222; doi:10.1038/s41419-026-08866-z)
Supplement: Supplementary file 6 — Dataset 1 [file 41419_2026_8866_MOESM6_ESM.xlsx]

## Sheet: Lipids_IVH vs noIVH
Sample Name			CV	24 hr IVH_1	24 hr IVH_2	24 hr IVH_3	24 hr IVH_4	24 hr IVH_5	24 hr IVH_6	24 hr no IVH_1	24 hr no IVH_2	24 hr no IVH_3	24 hr no IVH_4	24 hr no IVH_5	24 hr no IVH_6	72 hr IVH_2	72 hr IVH_3	72 hr IVH_4	72 hr IVH_5	72 hr IVH_6	72 hr IVH_1	72 hr no IVH_1	72 hr no IVH_2	72 hr no IVH_3	72 hr no IVH_4	72 hr no IVH_5	72 hr no IVH_6		Average		FC	p value	VIP value		Average		FC	p value	VIP value
Groups				24 hr IVH	24 hr IVH	24 hr IVH	24 hr IVH	24 hr IVH	24 hr IVH	24 hr no IVH	24 hr no IVH	24 hr no IVH	24 hr no IVH	24 hr no IVH	24 hr no IVH	72 hr IVH	72 hr IVH	72 hr IVH	72 hr IVH	72 hr IVH	72 hr IVH	72 hr no IVH	72 hr no IVH	72 hr no IVH	72 hr no IVH	72 hr no IVH	72 hr no IVH		24hr_ivh	24hr_no_ivh	ivh vs no_ivh		24 hrs		72hr_ivh	72hr_no_ivh	ivh vs no_ivh		72 hrs
CE(18:1)			9.31436	0.00199132	0.00304304	0.00332104	0.0019401	0.00256925	0.0016913	0.000961016	0.00149433	0.00104383	0.00125139	0.0020789	0.00174818	0.00519965	0.00706164	0.00349769	0.00319166	0.00518423	0.00487642	0.00159602	0.00134007	0.000546157	0.00150667	0.000778348	0.00106073		0.00242601	0.00142961	1.69697	0.0112057	1.33563		0.00483521	0.001138	4.24887	9.79363e-05	2.53999
CE(22:5)			26.7863	0.00621882	0.00715802	0.00410029	0.0048015	0.00344698	0.00353438	0.00531303	0.0111546	0.00730911	0.00587466	0.013822	0.00722842	0.0097893	0.0166179	0.0265953	0.00714053	0.018602	0.0355622	0.00317962	0.00355214	0.00222061	0.00484591	0.00381039	0.00442987		0.00487666	0.0084503	0.5771	0.0377591	1.15089		0.0190512	0.00367309	5.1867	0.00539854	2.12328
CE(16:0)			10.5997	0.000546563	0.000521853	0.00122538	0.000840886	0.000836628	0.00054765	0.000287042	0.000497376	0.000326188	0.000363934	0.000598935	0.000452144	0.000762061	0.00146557	0.000594063	0.000448965	0.000972888	0.000664771	0.000350883	0.00038518	0.000291207	0.000320402	0.000249488	0.000262669		0.00075316	0.000420936	1.78925	0.0212434	1.24595		0.000818053	0.000309972	2.63912	0.00677217	2.08594
PC(16:1/18:1)			6.47436	0.215311	0.177068	0.202432	0.185125	0.165018	0.213895	0.237644	0.203226	0.215476	0.193654	0.21534	0.22897	0.136809	0.197227	0.172262	0.218568	0.180595	0.14783	0.224779	0.231882	0.258853	0.234823	0.188484	0.221875		0.193142	0.215718	0.895342	0.0606297	1.05995		0.175549	0.226783	0.774083	0.00804075	2.05623
CE(16:1)	C16:0	C16:0	26.3565	0.000634488	0.000545232	0.00123348	0.0010551	0.00137378	0.000476071	0.00020727	0.000282862	0.000195156	0.000235185	0.000392281	0.000667155	0.000515271	0.00117243	0.000771612	0.000343711	0.000905446	0.00037438	0.000187496	0.000348612	0.000184249	0.000421021	0.000134396	0.000220471		0.000886357	0.000329985	2.68605	0.00920421	1.36035		0.000680476	0.000249374	2.72874	0.0121151	1.97984
PC(18:2/22:6)			17.5934	0.00266115	0.00217978		0.00378601	0.00523995	0.00486734	0.00201271	0.00209301	0.00246937	0.00297803	0.00283143	0.00318942			0.00386956	0.00394228		0.00315224	0.00118558	0.00301439	0.00272197		0.00254812	0.00265408		0.00374685	0.00259566	1.4435	0.0788535	1.04248		0.00365469	0.00242483	1.5072	0.0379613	1.97941
PC(18:1/16:1)			5.94593	0.192722	0.177589	0.212213	0.177347	0.175338	0.203631	0.231481	0.180763	0.230213	0.209292	0.215969	0.209757	0.133507	0.199566	0.16219	0.224784	0.184256	0.152528	0.204371	0.217187	0.234942	0.231787	0.209312	0.224622		0.189807	0.212913	0.891477	0.0413559	1.13438		0.176138	0.22037	0.799284	0.0122028	1.97842
PC(16:0/14:0)			6.45849	0.737792	0.737986	0.606847	0.74049	0.652408	0.7333	0.828415	0.78726	0.838941	0.860762	0.899412	0.701191	0.610387	0.734203	0.70546	0.894067	0.832183	0.707254	0.913298	0.968716	1.12199	0.864923	0.862874	0.821856		0.701471	0.81933	0.856151	0.00913743	1.36124		0.747259	0.92561	0.807315	0.0146423	1.94172
PC(16:0/16:1)			7.42949	1.455	1.27031	1.4497	1.20018	1.22432	1.37594	1.63777	1.30904	1.4715	1.68375	1.30043	1.65773	0.934037	1.52598	1.26559	1.57189	1.17805	1.30456	1.66661	1.48484	1.83898	1.6301	1.46387	1.64604		1.32924	1.51004	0.88027	0.0598185	1.06272		1.29668	1.62174	0.799563	0.0149617	1.93725
PC(16:0/20:1)			7.32103	0.0741364	0.0632564	0.0692429	0.0580701	0.0653013	0.0587765	0.0916475	0.0682407	0.0752725	0.0836628	0.0794104	0.0776121	0.0474505	0.0898406	0.0690739	0.0748896	0.0700239	0.0697159	0.0895252	0.0919821	0.0965305	0.081487	0.0859512	0.081431		0.0647973	0.0793076	0.817037	0.00535528	1.42237		0.0701657	0.0878178	0.798992	0.0156857	1.92739
FFA(18:3)			25.176	0.0111392	0.0139566	0.0208271	0.0150394	0.0204328	0.0143278	0.00883194	0.0107916	0.00884749	0.0107369	0.01059	0.00856555	0.0215691	0.0203755	0.0110656	0.00783108	0.0127118	0.0189236	0.00870807	0.00658071	0.00705584	0.00790177	0.011987	0.00791651		0.0159538	0.00972724	1.64012	0.00345004	1.46697		0.0154128	0.00835831	1.84401	0.0157355	1.92672
PC(16:0/20:2)			10.5913	0.041344	0.0398144	0.041908	0.0344421	0.0338622	0.0425517	0.0461739	0.042106	0.0441654	0.046186	0.0413539	0.0471034	0.0305661	0.0443254	0.0359637	0.0413599	0.040662	0.0368816	0.0494846	0.0475632	0.0481173	0.0427667	0.0455131	0.0395158		0.0389871	0.0445148	0.875824	0.0135834	1.31022		0.0382931	0.0454934	0.841728	0.0166619	1.91461
PE(O-16:0/18:2)			17.8375	0.0553273	0.0803381	0.119236	0.0960717	0.130557	0.103006	0.0585727	0.0692708	0.0567714	0.0638473	0.0796586	0.0727476	0.0843307	0.0675266	0.0909615	0.0699062	0.0848725	0.0793083	0.0778021	0.1481	0.0931833	0.106901	0.115596	0.102633		0.0974227	0.0668114	1.45817	0.0250258	1.22039		0.0794843	0.107369	0.740288	0.0230269	1.84248
DAG(18:0/22:6)	C22:6	C18:0	28.7978	0.00113697	0.00147443	0.00248298	0.00244806	0.00487467	0.00217407	0.000533115	0.000954492	0.000609025	0.000592216	0.00170618	0.0010541	0.000736077	0.00242903	0.00122414	0.000456233	0.0017733	0.00126857	0.000411792	0.000484698	0.000571709	0.000492329	0.00023126	0.000865309		0.00243186	0.000908189	2.67771	0.0226741	1.23592		0.00131456	0.000509516	2.58001	0.023991	1.83288
DAG(18:1/22:5)	C22:5	C18:1	26.8685	0.000454321	0.000506732	0.000853495	0.000430164	0.000759141	0.00071266	0.000385171	0.000505085	0.000331535	0.000442182	0.00040131	0.000578458	0.000473694	0.000662046	0.000291766	0.00018029	0.000422115	0.000394209	0.000306362	0.000309271	0.000161331	0.000190254	0.000144856	0.000176016		0.000619419	0.000440623	1.40578	0.052594	1.08861		0.00040402	0.000214681	1.88195	0.0274569	1.80051
Carnitine_C18	C18:0	C18:0	4.31646	0.0284658	0.0357677	0.0464677	0.0419458	0.0596489	0.0374312	0.0208703	0.0304497	0.0218573	0.0230175	0.0261284	0.0317149	0.0172382	0.0570166	0.0277613	0.0189878	0.0351166	0.0404191	0.0162172	0.0155682	0.0186998	0.019626	0.0158066	0.0183787		0.0416212	0.025673	1.6212	0.00729736	1.38796		0.0327566	0.0173827	1.88443	0.0307707	1.77222
PC(20:0/18:1)	C18:1	C20:0	15.238	0.00281276	0.00317873	0.00251587	0.00227604	0.00309906	0.00292644	0.00423177	0.0045666	0.00385183	0.00354477	0.00494435	0.00396008	0.0026929	0.00481525	0.00297207	0.00452313	0.00372014	0.00297092	0.00524105	0.00448461	0.0045122	0.00468855	0.00407117	0.00442831		0.00280148	0.00418323	0.669694	0.000265388	1.65266		0.00361573	0.00457098	0.791019	0.036451	1.72844
PC(18:2/16:1)			5.83444	0.040068	0.0329043	0.0548332	0.05046	0.0609734	0.0525557	0.0383444	0.0340208	0.0374415	0.0452951	0.0374786	0.0422095	0.0249335	0.0344225	0.0304376	0.0477133	0.034979	0.0356055	0.0423651	0.0422125	0.051034	0.0433752	0.0446427	0.0366161		0.0486324	0.0391316	1.24279	0.0613541	1.0575		0.0346819	0.0433743	0.799596	0.0370567	1.72407
TAG54:4-FA22:4	C22:4	TAG54:4-FA22:4	10.2545	0.0705033	0.0864356	0.101558	0.0785025	0.102641	0.0839042	0.0370758	0.0735451	0.0470555	0.0370335	0.0868284	0.0827895	0.0347887	0.10484	0.0378816	0.037052	0.0713906	0.0456413	0.0309695	0.0365015	0.0237472	0.0289561	0.0253125	0.0236103		0.0872575	0.0607213	1.43702	0.0328591	1.17528		0.0552658	0.0281828	1.96097	0.0407512	1.69844
DAG(16:0/22:5)	C22:5	C16:0	14.7354	0.00159853	0.00131528	0.00186469	0.00127911	0.00246449	0.0024329	0.000857103	0.00121879	0.000566857	0.0012159	0.000888729	0.00134051	0.00119104	0.00109352	0.000921881	0.000250856	0.00086621	0.00074731	0.00047184	0.000415451	0.000623153	0.00057825	0.000539709	0.000552973		0.00182583	0.00101465	1.79947	0.00808741	1.37593		0.000845136	0.000530229	1.59391	0.0467582	1.66009
PC(18:1/18:1)			7.46827	0.474217	0.375307	0.42933	0.375812	0.374915	0.411789	0.518308	0.424271	0.463445	0.402048	0.461013	0.518028	0.285225	0.463513	0.399509	0.481041	0.419652	0.347892	0.498554	0.477907	0.555244	0.468632	0.404928	0.473724		0.406895	0.464519	0.87595	0.0466021	1.11205		0.399472	0.479831	0.832525	0.0491953	1.64553
PI(16:0/20:3)			10.1043	0.0777938	0.122128	0.0871251	0.0990741	0.0941003	0.0720192	0.0884469	0.0671913	0.0558255	0.0622257	0.0886889	0.0606885	0.0500164	0.0819646	0.111291	0.0738616	0.0841577	0.0792809	0.0788077	0.101503	0.103561	0.136132	0.105056	0.102062		0.0920401	0.0705111	1.30533	0.0443329	1.12148		0.0800955	0.10452	0.766316	0.0502447	1.63941
PC(14:0/18:1)			5.17393	0.124724	0.110062	0.116741	0.105116	0.119601	0.117106	0.150565	0.132894	0.129123	0.117266	0.134919	0.143259	0.0880526	0.135881	0.0989498	0.133223	0.122571	0.0920334	0.152491	0.137317	0.178295	0.125934	0.111306	0.136059		0.115558	0.134671	0.858079	0.00595581	1.41085		0.111785	0.140234	0.797134	0.0509705	1.63523
TAG56:5-FA22:5	C22:5	TAG56:5-FA22:5	15.6373	0.0188607	0.0167989	0.0161972	0.013108	0.0139877	0.0149919	0.00723595	0.0140935	0.00869457	0.00678202	0.016263	0.0140786	0.00889652	0.0187587	0.00689454	0.00621608	0.00973259	0.00638088	0.00611253	0.00686482	0.00408828	0.00480798	0.00477877	0.00361058		0.0156574	0.0111913	1.39907	0.0384256	1.14775		0.00947989	0.00504383	1.8795	0.0516556	1.63133
FFA(16:1)	C16:0	C16:0	3.76058	0.00775234	0.0090981	0.0123052	0.0105409	0.0145847	0.0118373	0.0057882	0.00897743	0.00681757	0.00579009	0.00889584	0.0098868	0.00967094	0.00616746	0.00559034	0.00513221	0.0058848	0.00597041	0.00524511	0.00519438	0.00515065	0.00517506	0.00422399	0.00422483		0.0110198	0.00769265	1.43251	0.0223115	1.23842		0.00640269	0.004869	1.31499	0.0533627	1.62175
LPC(14:0)			5.24232	0.00862802	0.00890095	0.00880162	0.00739892	0.0110043	0.00859154	0.00676388	0.00651382	0.00635219	0.00535619	0.00626716	0.00696876	0.00896129	0.0125534	0.00875513	0.0078557	0.0089595	0.00726925	0.00773914	0.00695887	0.00796825	0.00744329	0.00724078	0.00712693		0.00888756	0.00637033	1.39515	0.000782598	1.58736		0.00905904	0.00741288	1.22207	0.0577714	1.59797
TAG56:6-FA22:5	C22:5	TAG56:6-FA22:5	12.9091	0.316598	0.309399	0.348772	0.265295	0.357233	0.336819	0.133322	0.286409	0.175617	0.133767	0.337563	0.276916	0.0945528	0.36251	0.138467	0.125868	0.215333	0.131263	0.113499	0.110886	0.0709271	0.095036	0.0728353	0.0775976		0.322353	0.223932	1.43951	0.0277237	1.20383		0.177999	0.0901301	1.97491	0.0582702	1.59537
DAG(16:1/16:1)			25.2619	0.000107652	0.000105057	0.000196133	0.00020345	0.000117413	0.000253603	4.86484e-05	0.000132506	0.00011941	4.88735e-05	9.06533e-05	0.000126806	7.36467e-05	0.000117137	4.16466e-05	7.21331e-05	9.51545e-05	6.13561e-05	0.000117058	0.000101111	0.000146388	0.000122058	6.93958e-05	9.86246e-05		0.000163885	9.44829e-05	1.73454	0.0424523	1.12956		7.68457e-05	0.000109106	0.704323	0.0584051	1.59466
TAG60:10-FA22:5	C22:5	TAG60:10-FA22:5	13.3491	0.0615664	0.0628939	0.057267	0.0404806	0.0661004	0.05721	0.0181541	0.0477575	0.0300414	0.0180107	0.0627514	0.0499064	0.0114047	0.0705285	0.0198825	0.0130379	0.0277667	0.0180248	0.00983815	0.0103591	0.00593167	0.00772274	0.00621712	0.00653432		0.0575864	0.0377703	1.52465	0.0399641	1.14064		0.0267742	0.00776719	3.44709	0.0631967	1.57039
LPC(22:4)			12.5548	0.000194689	0.000308997	0.000279335	0.000213406	0.000348998	0.000271999	0.000131051	0.000221548	0.000244758	0.000182823	0.000265091	0.000199985	0.000214654	0.000302261	0.000225233	0.000199494	0.000283526	0.000279212	0.000255836	0.000207417	0.00019162	0.000143619	0.000239171	0.000136301		0.000269571	0.000207543	1.29887	0.0703489	1.02862		0.00025073	0.000195661	1.28145	0.0641488	1.56572
TAG58:6-FA22:5			16.8631	0.0636642	0.0525953	0.0438695	0.0463729	0.0756709	0.0585787	0.0226796	0.0373625	0.0249159	0.0170669	0.0573076	0.0542356	0.0201243	0.0787757	0.0208518	0.0208416	0.0419202	0.0269501	0.0161475	0.0222778	0.0115992	0.0179585	0.00900514	0.0130858		0.0567919	0.0355947	1.59552	0.0311166	1.18458		0.0349106	0.0150123	2.32547	0.0649959	1.56161
TAG58:7-FA22:6			12.6495	0.0407944	0.0335827	0.0358124	0.0289122	0.0461428	0.0367342	0.0128956	0.0288397	0.0164101	0.00993252	0.0411664	0.034356	0.0106119	0.0565008	0.0157592	0.0157892	0.0280245	0.0155846	0.00845091	0.0112914	0.00669061	0.0132384	0.00685662	0.00805614		0.0369965	0.0239334	1.54581	0.0454171	1.11693		0.0237117	0.00909735	2.60644	0.0650054	1.56156
FFA(22:4)			11.832	0.00644724	0.00872257	0.0074814	0.0041886	0.00932088	0.00814983	0.00472123	0.00365465	0.00296265	0.00379133	0.00418585	0.00470743	0.0117705	0.0168773	0.00644246	0.00620479	0.00544883	0.00657145	0.00381535	0.00470088	0.00383739	0.00670386	0.00328461	0.00672828		0.00738509	0.00400386	1.84449	0.00185324	1.52251		0.0088859	0.00484506	1.83401	0.0650122	1.56153
TAG58:10-FA22:5	C22:5	TAG58:10-FA22:5	15.2306	0.0149177	0.0144282	0.016376	0.01117	0.0322533	0.0186996	0.00404769	0.0115242	0.00660636	0.00327641	0.0163149	0.0105766	0.00168251	0.0117923	0.00309135	0.00229573	0.0047138	0.00265079	0.00148809	0.00146136	0.00092012	0.00150858	0.000943028	0.000866746		0.0179741	0.00872437	2.06022	0.0297279	1.19227		0.00437108	0.00119799	3.64869	0.0674299	1.54999
TAG56:4-FA16:0	C16:0	TAG56:4-FA16:0	14.54	0.0509268	0.0463853	0.075709	0.0554423	0.096183	0.071425	0.0183677	0.0405703	0.0240278	0.0183508	0.0529462	0.0414811	0.017953	0.0675301	0.0200053	0.0210679	0.0366253	0.0226767	0.0168586	0.0202361	0.0126317	0.0151744	0.0123502	0.0113065		0.0660119	0.032624	2.02342	0.00612315	1.40779		0.0309764	0.0147596	2.09873	0.0677927	1.54828
Carnitine_C16			2.10756	0.0561149	0.0851012	0.101924	0.0914736	0.122422	0.0985101	0.0467433	0.0674112	0.0576847	0.0580106	0.0649842	0.0787672	0.0410935	0.145413	0.0728945	0.0457848	0.104198	0.0882239	0.0484585	0.0482929	0.0597165	0.0582584	0.0379491	0.0463621		0.0925909	0.0622669	1.487	0.0124739	1.32163		0.0829345	0.0498396	1.66403	0.0693274	1.54113
TAG60:10-FA22:6	C22:6	TAG60:10-FA22:6	14.2392	0.0499268	0.0502026	0.0423701	0.0312292	0.0571084	0.0487652	0.0141312	0.0382456	0.0208096	0.0120055	0.0540338	0.0403719	0.00662705	0.0545534	0.0140646	0.0102667	0.0227549	0.0147508	0.00657227	0.00657215	0.00391723	0.00677656	0.00537012	0.00670924		0.0466004	0.0299329	1.55683	0.0572723	1.07158		0.0205029	0.00598626	3.42499	0.0704788	1.53584
TAG56:4-FA22:4	C22:4	TAG56:4-FA22:4	16.0719	0.00702142	0.00814879	0.0111918	0.00861226	0.0123948	0.00975439	0.00272162	0.00588756	0.0038023	0.00267665	0.00737058	0.00604553	0.00220048	0.0123592	0.00287281	0.00317561	0.00489393	0.00270519	0.00165186	0.00193443	0.00115636	0.00183698	0.00124279	0.00123582		0.00952056	0.00475071	2.00403	0.00191157	1.51993		0.0047012	0.00150971	3.11399	0.0714307	1.5315
TAG56:5-FA16:0	C16:0	TAG56:5-FA16:0	14.883	0.108459	0.0948595	0.123797	0.0983082	0.15526	0.113853	0.0360723	0.0879219	0.0564496	0.0373463	0.100144	0.0819774	0.0296863	0.135189	0.0416154	0.0375372	0.0682977	0.0405508	0.0317667	0.0375484	0.0211729	0.0241575	0.019917	0.0200989		0.115756	0.0666519	1.73672	0.00638356	1.40316		0.0588127	0.0257769	2.28161	0.0723893	1.52718
PC(18:1/20:1)			13.4703	0.00920509	0.00610484	0.00837863	0.0062854	0.00779023	0.0072959	0.00955771	0.00858407	0.00865609	0.00830977	0.0090192	0.00927695	0.00322629	0.0106388	0.00724664	0.00895862	0.00688087	0.00590766	0.00960245	0.0105247	0.0110847	0.00947676	0.00776583	0.0083403		0.00751001	0.00890063	0.843762	0.0247268	1.22231		0.00714315	0.00946579	0.754628	0.0731493	1.52378
TAG56:7-FA22:5	C22:5	TAG56:7-FA22:5	12.3984	0.103943	0.101037	0.144972	0.112833	0.211195	0.146448	0.0357594	0.0878506	0.0513827	0.0376517	0.116827	0.0900512	0.0231659	0.106921	0.0326069	0.0286065	0.0523012	0.0303026	0.0241394	0.0245479	0.0151388	0.0228859	0.0153393	0.0151279		0.136738	0.0699204	1.95562	0.0116132	1.33101		0.0456507	0.0195298	2.33749	0.0733104	1.52306
TAG54:5-FA22:4	C22:4	TAG54:5-FA22:4	12.8754	0.0431015	0.0457328	0.0572014	0.0432204	0.0522006	0.0471656	0.0135981	0.0400039	0.0219372	0.012734	0.040038	0.0296866	0.00935932	0.0493116	0.0127004	0.0135741	0.0212778	0.0118052	0.00727112	0.00905969	0.00635563	0.00875748	0.006432	0.00613247		0.0481037	0.026333	1.82675	0.00269206	1.49013		0.0196714	0.00733473	2.68195	0.0735898	1.52182
TAG56:5-FA22:4	C22:4	TAG56:5-FA22:4	11.4545	0.125694	0.132088	0.152199	0.115509	0.165824	0.137642	0.0439868	0.10442	0.0630157	0.0460988	0.136293	0.101671	0.0397775	0.196049	0.0479202	0.0496036	0.0802178	0.0482183	0.0333463	0.0364812	0.02122	0.0314067	0.0220608	0.0225762		0.138159	0.0825809	1.67302	0.00824628	1.37362		0.0769643	0.0278485	2.76368	0.0742192	1.51904
TAG58:6-FA22:4	C22:4	TAG58:6-FA22:4	10.8704	0.0305748	0.0283758	0.0416417	0.0331805	0.0621984	0.0395748	0.00878112	0.0263975	0.0164112	0.010878	0.033743	0.024678	0.0104369	0.0625811	0.0113613	0.0147066	0.018547	0.013906	0.00660106	0.00755784	0.00405413	0.00694562	0.00335128	0.00443892		0.0392577	0.0201481	1.94845	0.0138838	1.30725		0.0219232	0.00549147	3.99222	0.0742748	1.51879
PS(16:0/16:1)			28.1044	0.0606016	0.142348	0.0704874	0.0863126	0.0568605	0.10618	0.0612309	0.0706828	0.0380069	0.0677959	0.0517029	0.0643081	0.0342414	0.0562361	0.0497437	0.0414751	0.0643803	0.0937095	0.0668253	0.113279	0.0517487	0.182888	0.0923179	0.0820032		0.0871316	0.0589546	1.47794	0.0753583	1.01363		0.056631	0.098177	0.576826	0.0743929	1.51827
TAG58:6-FA18:1	C18:1	TAG58:6-FA18:1	9.86224	0.0556538	0.055502	0.0812756	0.0644947	0.0974154	0.0781339	0.0169893	0.04927	0.0257683	0.019065	0.0561863	0.0418872	0.0153379	0.0961274	0.0194085	0.022844	0.0327184	0.0239837	0.0123657	0.0151012	0.00782327	0.0120461	0.00688767	0.00799575		0.0720792	0.034861	2.06762	0.00294895	1.48178		0.03507	0.01037	3.38188	0.0765522	1.50885
TAG54:6-FA16:0	C16:0	TAG54:6-FA16:0	12.9507	0.0914682	0.0996424	0.12713	0.0966432	0.16986	0.136292	0.0362905	0.0856868	0.0516643	0.0309727	0.107511	0.0956978	0.021834	0.0970529	0.0378025	0.0337427	0.0625672	0.0357918	0.0250056	0.0327645	0.0179802	0.031468	0.0225669	0.023644		0.120173	0.0679704	1.76801	0.0164031	1.28404		0.0481319	0.0255716	1.88224	0.076568	1.50878
TAG54:7-FA16:1	C16:1	TAG54:7-FA16:1	12.2255	0.0356508	0.0389608	0.0455399	0.033383	0.0522187	0.0447943	0.00944015	0.0331124	0.0172029	0.00739365	0.0288376	0.0291227	0.00320138	0.0225885	0.00673533	0.00667508	0.0126647	0.00599599	0.00341884	0.00448599	0.0026899	0.00573863	0.00342449	0.00374972		0.0417579	0.0208516	2.00263	0.00288853	1.4837		0.0096435	0.00391793	2.46138	0.0776578	1.5041
TAG58:6-FA18:0			14.4483	0.0191163	0.0186976	0.0233284	0.0168909	0.0346706	0.0235706	0.00594611	0.0179281	0.00968198	0.00650258	0.0222806	0.0166574	0.00740852	0.0367608	0.00840799	0.00810097	0.0153428	0.00944236	0.00551774	0.00754915	0.00325952	0.00647463	0.00352051	0.00383327		0.0227124	0.0131661	1.72507	0.0308683	1.18594		0.0142439	0.0050258	2.83415	0.0787682	1.49937
TAG56:6-FA22:4	C22:4	TAG56:6-FA22:4	12.9684	0.0374943	0.0351827	0.0645466	0.0448528	0.102626	0.0606781	0.0105452	0.029476	0.0161848	0.0130623	0.0433592	0.0283157	0.00908604	0.0453159	0.0100196	0.0109049	0.0169293	0.0111912	0.00831623	0.00794015	0.00462534	0.00611956	0.00451466	0.00441427		0.0575634	0.0234905	2.45049	0.0139507	1.30659		0.0172411	0.00598837	2.8791	0.0798044	1.495
TAG58:7-FA22:4	C22:4	TAG58:7-FA22:4	11.9082	0.0163951	0.0155028	0.028596	0.0220951	0.0480608	0.0268233	0.00502118	0.0134911	0.00784014	0.00616857	0.0209942	0.0140483	0.00499101	0.027405	0.00497504	0.00518393	0.00875851	0.00575715	0.00306884	0.00322882	0.00203452	0.0026666	0.00195021	0.00180485		0.0262455	0.0112606	2.33074	0.0207342	1.24963		0.00951178	0.00245897	3.86819	0.0810672	1.48972
TAG58:5-FA18:1	C18:1	TAG58:5-FA18:1	10.6392	0.0318134	0.0253884	0.048609	0.0355713	0.074301	0.0461193	0.00871811	0.025832	0.0149001	0.010498	0.0329793	0.0285476	0.0110283	0.058345	0.0130409	0.0153712	0.0210339	0.012948	0.0088817	0.0103054	0.00587135	0.0093765	0.00466291	0.0060068		0.0436337	0.0202458	2.1552	0.0174066	1.27552		0.0219612	0.00751745	2.92137	0.0819961	1.48588
TAG56:6-FA16:0	C16:0	TAG56:6-FA16:0	13.5851	0.100603	0.112343	0.127681	0.101277	0.171858	0.130908	0.0357057	0.0914918	0.054837	0.0347083	0.109034	0.0953396	0.0257698	0.118783	0.0374303	0.0325487	0.0676227	0.035698	0.0283604	0.0340674	0.0179708	0.030557	0.0183622	0.0184239		0.124112	0.0701861	1.76832	0.0104535	1.3445		0.0529753	0.0246236	2.1514	0.0830246	1.48166
TAG54:7-FA22:6	C22:6	TAG54:7-FA22:6	15.1314	0.134479	0.139027	0.130006	0.0907514	0.113312	0.131774	0.0361326	0.122763	0.0667939	0.0257176	0.134367	0.111573	0.0122493	0.082147	0.0287956	0.0269316	0.0494107	0.0232099	0.0168348	0.0190845	0.0107867	0.0254833	0.0132425	0.0162832		0.123225	0.082891	1.48659	0.0756285	1.01284		0.037124	0.0169525	2.18988	0.0830828	1.48142
TAG58:10-FA20:4	C20:4	TAG58:10-FA20:4	14.1835	0.0596372	0.0603388	0.0867914	0.0599574	0.133196	0.0810032	0.0124041	0.0386949	0.0223727	0.0119919	0.0582234	0.0416011	0.00673273	0.0600656	0.0120994	0.00799362	0.0203321	0.0129185	0.00465683	0.00510458	0.00239509	0.00484279	0.00388901	0.004023		0.0801541	0.0308813	2.59555	0.00525368	1.42441		0.0200237	0.00415188	4.82279	0.0833441	1.48035
TAG56:7-FA16:0	C16:0	TAG56:7-FA16:0	12.3204	0.0638569	0.0684689	0.085265	0.0665279	0.115738	0.0907133	0.0195141	0.0535534	0.031882	0.0189647	0.0719021	0.0588645	0.0117061	0.0674377	0.0195599	0.0175926	0.0354155	0.0159358	0.0130806	0.0139266	0.00805567	0.0155369	0.00875411	0.00851083		0.0817616	0.0424468	1.92621	0.00891579	1.36423		0.0279413	0.0113108	2.47032	0.0839828	1.47776
TAG58:10-FA22:6	C22:6	TAG58:10-FA22:6	12.325	0.0506049	0.0494169	0.0550387	0.040646	0.0904188	0.0583758	0.0100207	0.0322056	0.0197167	0.00955608	0.0483762	0.0368294	0.00503573	0.0459836	0.00935337	0.00718271	0.0181858	0.0102218	0.00443263	0.00464805	0.0026164	0.00519151	0.00348215	0.00366177		0.0574169	0.0261174	2.19841	0.00809821	1.37577		0.0159938	0.00400542	3.99305	0.0854037	1.47203
TAG55:7-FA22:6	C22:6	TAG55:7-FA22:6	16.3693	0.00735146	0.00836702	0.00755234	0.00503144	0.00910937	0.00791636	0.00197229	0.00761793	0.0037928	0.00138142	0.00772976	0.00707246	0.00117968	0.00724578	0.00260306	0.00245775	0.00441032	0.00165626	0.00176344	0.00171772	0.000885412	0.00247793	0.000763879	0.001072		0.00755467	0.00492778	1.53308	0.0737404	1.01839		0.00325881	0.00144673	2.25253	0.0868991	1.46606
LPC(16:0)			4.47329	0.207449	0.215421	0.221481	0.192614	0.28171	0.225113	0.167768	0.17865	0.166502	0.170178	0.17478	0.185559	0.18454	0.322688	0.193919	0.167488	0.214822	0.224776	0.182986	0.178623	0.186385	0.157518	0.175593	0.165249		0.223964	0.173906	1.28785	0.00294897	1.48178		0.218039	0.174392	1.25028	0.0869698	1.46578
TAG58:7-FA18:1	C18:1	TAG58:7-FA18:1	9.22994	0.0511133	0.0490013	0.0641802	0.0507635	0.0846524	0.0652575	0.0133276	0.0463682	0.0226602	0.0148187	0.0461474	0.0361951	0.0108894	0.0722519	0.0152678	0.0156374	0.0270552	0.0138812	0.00830218	0.0107432	0.00547156	0.0113725	0.00475319	0.00561575		0.060828	0.0299195	2.03305	0.00392987	1.45426		0.0258305	0.00770973	3.35038	0.0891215	1.45733
TAG56:6-FA18:0	C18:0	TAG56:6-FA18:0	14.2727	0.0245939	0.0267169	0.0285278	0.0235311	0.0365664	0.0310514	0.0105214	0.0228827	0.0139343	0.00975216	0.032298	0.0277939	0.00827137	0.0336199	0.0120717	0.0105752	0.0196088	0.0117297	0.00896314	0.0111002	0.0057727	0.0102111	0.0075757	0.0080848		0.0284979	0.0195304	1.45916	0.0657479	1.04305		0.0159794	0.00861795	1.8542	0.0909124	1.4504
TAG54:7-FA22:5	C22:5	TAG54:7-FA22:5	10.6288	0.0280271	0.0279954	0.032179	0.0230961	0.0352107	0.0291604	0.00764499	0.0247361	0.0138273	0.00651737	0.0266715	0.0204183	0.00324738	0.0212041	0.00663264	0.00600098	0.0100323	0.00483457	0.00379981	0.00430651	0.00274626	0.00490588	0.00310806	0.00290422		0.0292781	0.0166359	1.75993	0.00887188	1.36483		0.00865866	0.00362846	2.38632	0.0916318	1.44764
TAG58:7-FA22:5	C22:5	TAG58:7-FA22:5	8.12213	0.0771495	0.0706652	0.0885135	0.0673573	0.110363	0.0800934	0.0254906	0.0629466	0.0375056	0.0223354	0.0788867	0.0650174	0.0202273	0.117699	0.0281848	0.0281892	0.0409162	0.0237071	0.0175263	0.0196565	0.010373	0.0193974	0.0097455	0.0110631		0.082357	0.048697	1.69121	0.0150071	1.29654		0.043154	0.014627	2.9503	0.091877	1.44671
TAG58:9-FA22:6	C22:6	TAG58:9-FA22:6	16.2118	0.0440254	0.0383239	0.0490663	0.0379954	0.0823428	0.0572339	0.0110012	0.034701	0.0186842	0.00953752	0.0457774	0.0357439	0.00577339	0.0361568	0.00829969	0.00759017	0.0154092	0.00853287	0.00522275	0.00586489	0.0030979	0.00675512	0.00358413	0.00431418		0.051498	0.0259075	1.98776	0.018926	1.26329		0.013627	0.00480649	2.83513	0.0921607	1.44562
TAG56:6-FA18:1	C18:1	TAG56:6-FA18:1	15.269	0.124951	0.125878	0.176292	0.138802	0.218451	0.160329	0.040802	0.105814	0.0631266	0.0439222	0.123909	0.105843	0.029443	0.147053	0.0444942	0.0471656	0.0710497	0.0406112	0.0348768	0.0405408	0.0201991	0.038894	0.0219039	0.0225895		0.157451	0.0805696	1.95422	0.00402734	1.45182		0.0633027	0.029834	2.12183	0.0934821	1.44062
TAG56:8-FA16:1	C16:1	TAG56:8-FA16:1	9.54114	0.0181961	0.0181499	0.021561	0.0178966	0.0267975	0.0200173	0.00428387	0.0149319	0.00846379	0.00387609	0.0150134	0.0122775	0.00158881	0.0119185	0.00317401	0.0030255	0.0047098	0.00266886	0.00165406	0.00204834	0.00109104	0.00231554	0.00130899	0.00148474		0.0204364	0.00980775	2.0837	0.0016277	1.53312		0.00451424	0.00165045	2.73515	0.0940573	1.43845
TAG58:9-FA22:5	C22:5	TAG58:9-FA22:5	13.3824	0.0563683	0.0535496	0.065961	0.0498057	0.10661	0.0676762	0.0151369	0.0379581	0.0237128	0.0158769	0.060861	0.0438529	0.00943726	0.0633931	0.0134943	0.0107432	0.0209573	0.014656	0.00822854	0.00835212	0.00481742	0.00701012	0.00538662	0.00534028		0.0666619	0.0328998	2.02621	0.0131366	1.31473		0.0221135	0.00652251	3.39034	0.094486	1.43684
TAG58:9-FA20:4	C20:4	TAG58:9-FA20:4	14.2211	0.0899771	0.0912106	0.146616	0.101641	0.190864	0.120765	0.0229848	0.0647418	0.0398067	0.0280361	0.0795187	0.0765179	0.0144673	0.109357	0.0219921	0.0162666	0.0337222	0.0229422	0.0108056	0.0115529	0.00685688	0.00820389	0.0086285	0.00806791		0.123512	0.0519344	2.37824	0.00365654	1.46135		0.0364579	0.00901928	4.04222	0.0945124	1.43674
LPC(18:0)			3.72739	0.0708144	0.0706046	0.09559	0.0877008	0.140313	0.100283	0.0495932	0.0598036	0.0534692	0.053259	0.0646251	0.0669386	0.0645381	0.165545	0.0700082	0.0529579	0.0736713	0.0800043	0.0545794	0.0554756	0.057448	0.052707	0.0545922	0.0479406		0.0942176	0.0579481	1.6259	0.0075759	1.38362		0.0844542	0.0537905	1.57006	0.096123	1.43075
TAG58:8-FA20:4	C20:4	TAG58:8-FA20:4	14.2812	0.106221	0.105849	0.14977	0.113453	0.181233	0.128544	0.0277022	0.0720249	0.044024	0.0325625	0.0858597	0.0753205	0.0186429	0.12242	0.0226349	0.0228854	0.040339	0.0289595	0.0160158	0.0156057	0.00893678	0.012634	0.0122756	0.011287		0.130845	0.056249	2.32618	0.000800046	1.58585		0.042647	0.0127925	3.33375	0.0967213	1.42853
TAG56:7-FA16:1	C16:1	TAG56:7-FA16:1	12.2052	0.0280083	0.0285888	0.0367459	0.0289842	0.0408892	0.0317541	0.00746266	0.0268083	0.0140303	0.00668314	0.0216809	0.0185824	0.00345848	0.0254122	0.00601847	0.00677209	0.00900224	0.005066	0.00296436	0.0036682	0.00256916	0.00436014	0.00272761	0.00294513		0.0324951	0.0158746	2.04698	0.00165542	1.53176		0.00928825	0.00320577	2.89736	0.0970817	1.42721
TAG56:7-FA18:1	C18:1	TAG56:7-FA18:1	13.1636	0.0764722	0.0733496	0.0904384	0.0686818	0.122339	0.0926616	0.0218237	0.0630505	0.0377279	0.0198487	0.0721124	0.0648784	0.0129277	0.0766352	0.0236084	0.0201563	0.0371529	0.0181473	0.013414	0.015704	0.00936618	0.0204933	0.0103818	0.0120017		0.0873237	0.0465736	1.87496	0.00808216	1.37601		0.031438	0.0135602	2.31841	0.0973248	1.42631
TAG58:8-FA22:6	C22:6	TAG58:8-FA22:6	12.8952	0.0639152	0.0544448	0.0632066	0.0472861	0.0715995	0.0700792	0.0155111	0.0525067	0.0280172	0.0147979	0.056247	0.0492642	0.00798377	0.0683577	0.0144939	0.0165277	0.0300832	0.0146949	0.0074339	0.0114689	0.00552902	0.0133338	0.00614628	0.00776744		0.0617552	0.0360574	1.71269	0.0137485	1.30858		0.0253569	0.00861323	2.94395	0.0983096	1.42271
TAG54:6-FA16:1	C16:1	TAG54:6-FA16:1	13.5878	0.0523318	0.053355	0.0749275	0.0558603	0.0757296	0.0636372	0.0142924	0.0436153	0.0259414	0.0140088	0.0421375	0.040432	0.00749258	0.0446009	0.0127372	0.0132103	0.0196505	0.0112095	0.00810057	0.0103068	0.00609352	0.00952813	0.00738426	0.00684739		0.0626402	0.0300712	2.08306	0.00102265	1.56859		0.0181502	0.00804345	2.25652	0.0996064	1.418
LPE(20:0)			10.9325	0.0058525	0.00822287	0.00713723	0.00541248	0.00638251	0.0068878	0.00377077	0.00525223	0.00442759	0.00418545	0.00450285	0.00473343	0.00466246	0.0106147	0.00541596	0.00494991	0.00770401	0.00874575	0.00566006	0.0059685	0.00389133	0.0061364	0.00352116	0.00519566		0.00664923	0.00447872	1.48463	0.00077862	1.5877		0.00701546	0.00506218	1.38586	0.100159	1.41601
TAG58:7-FA16:0	C16:0	TAG58:7-FA16:0	11.528	0.0216776	0.021478	0.0305039	0.0240476	0.0517893	0.0354503	0.00707841	0.0176768	0.0106457	0.00689058	0.0238192	0.0149681	0.00415084	0.0218774	0.00491439	0.00511844	0.00927765	0.00497199	0.00389897	0.00433222	0.00271469	0.00374525	0.0023351	0.00274995		0.0308244	0.0135131	2.28107	0.0100616	1.34931		0.00838511	0.00329603	2.54401	0.101134	1.41251
TAG56:5-FA18:1	C18:1	TAG56:5-FA18:1	10.653	0.127929	0.117731	0.187678	0.152668	0.226651	0.154033	0.0448522	0.101621	0.0657569	0.0468045	0.127911	0.0999514	0.0399745	0.192574	0.0449352	0.0573985	0.0831889	0.0479462	0.0381854	0.0453689	0.0251173	0.0432005	0.0276579	0.0274257		0.161115	0.0811494	1.98541	0.00391944	1.45452		0.0776695	0.0344926	2.25177	0.103361	1.40459
DAG(18:0/18:2)	C18:2	C18:0	28.2071	0.000431452	0.000420071	0.00100672	0.000712373	0.00217268	0.00122491	0.000146826	0.000277175	0.000243422	0.000268471	0.000695805	0.000329728	0.000687796	0.000778709	0.000231381	0.00029025	0.000427061	0.00032444	0.000194383	0.000219567	0.000382051	0.000374495	0.000239293	0.000280997		0.000994703	0.000326905	3.04279	0.038196	1.14882		0.000456606	0.000281798	1.62033	0.103616	1.40369
TAG56:8-FA22:6	C22:6	TAG56:8-FA22:6	12.7214	0.0930595	0.0990438	0.112215	0.0799141	0.157234	0.127227	0.0265871	0.0818104	0.0458425	0.0206529	0.0954996	0.0815394	0.0100472	0.0694835	0.0204516	0.0175899	0.0317862	0.0175793	0.0113461	0.0141383	0.00794412	0.0176394	0.009268	0.0106807		0.111449	0.0586553	1.90006	0.0118922	1.32791		0.027823	0.0118361	2.35068	0.103763	1.40318
TAG56:8-FA22:5	C22:5	TAG56:8-FA22:5	12.1433	0.0278882	0.0273327	0.0420855	0.0307264	0.0712456	0.0472147	0.00821678	0.0233395	0.0137296	0.009155	0.0335726	0.0247813	0.00435297	0.0265058	0.00649692	0.00611886	0.0112966	0.00591511	0.00492629	0.00489554	0.00301607	0.00494856	0.00295639	0.00312686		0.0410822	0.0187991	2.18532	0.019372	1.25983		0.0101144	0.00397828	2.5424	0.104925	1.39911
TAG52:4-FA22:4	C22:4	TAG52:4-FA22:4	10.5603	0.0218054	0.0246252	0.0229237	0.0169983	0.0219359	0.0194803	0.00799009	0.0222235	0.0121707	0.00684419	0.0218048	0.0161862	0.00517852	0.026556	0.0067349	0.00821179	0.0117603	0.00659277	0.00534626	0.00629872	0.00445182	0.00602345	0.00398328	0.00372018		0.0212948	0.0145366	1.46491	0.0440583	1.12264		0.0108391	0.00497062	2.18062	0.106096	1.39503
TAG58:8-FA20:3	C20:3	TAG58:8-FA20:3	12.4015	0.0317498	0.0304768	0.0403535	0.0292029	0.0439702	0.033525	0.00853658	0.0228564	0.0137685	0.00759402	0.0240135	0.0207192	0.00457294	0.0293512	0.00678521	0.00716449	0.011175	0.00662862	0.00429508	0.00559129	0.00294494	0.00501557	0.00346448	0.0038373		0.0348797	0.016248	2.14671	0.000658149	1.59891		0.0109462	0.00419144	2.61157	0.106311	1.39429
TAG58:7-FA20:4	C20:4	TAG58:7-FA20:4	13.2808	0.0334842	0.0330552	0.0474716	0.0370096	0.0583053	0.0427169	0.0104742	0.0285035	0.0156697	0.0123304	0.0306524	0.0248207	0.00748732	0.0420859	0.0085194	0.0101196	0.0142344	0.0108486	0.00632649	0.00682769	0.004563	0.00672492	0.0057834	0.00554955		0.0420071	0.0204085	2.05832	0.00229584	1.50429		0.0155492	0.00596251	2.60783	0.106361	1.39411
TAG58:7-FA18:0	C18:0	TAG58:7-FA18:0	13.7172	0.0123362	0.0127554	0.0148785	0.0112257	0.0240283	0.0172606	0.00438034	0.010224	0.00599815	0.0040758	0.0146369	0.0116964	0.00344878	0.0199591	0.00434902	0.00399258	0.0077556	0.0049831	0.00272178	0.00385483	0.00197439	0.00357567	0.00223766	0.00243617		0.0154141	0.00850194	1.81301	0.0247296	1.22229		0.00741471	0.00280008	2.64803	0.106523	1.39355
TAG56:5-FA18:0	C18:0	TAG56:5-FA18:0	14.3679	0.060542	0.0555147	0.0654093	0.0453851	0.0770075	0.0604406	0.02691	0.0514154	0.0324225	0.0270976	0.0672956	0.0552619	0.0212394	0.0670789	0.0260893	0.0276599	0.0418663	0.0295597	0.0238189	0.0305957	0.0188689	0.0268723	0.0184151	0.0184		0.0607165	0.0434005	1.39898	0.0590787	1.06527		0.0355822	0.0228285	1.55868	0.107275	1.39096
TAG54:3-FA20:3	C20:3	TAG54:3-FA20:3	9.76772	0.01071	0.0109648	0.0169233	0.0137115	0.0191456	0.0138424	0.00491075	0.0121354	0.006526	0.00456901	0.0102148	0.00968132	0.00576689	0.0136879	0.00444772	0.00704913	0.00716861	0.00381417	0.00378903	0.00588988	0.00339527	0.00608147	0.00299154	0.00334411		0.0142163	0.00800621	1.77566	0.00738865	1.38652		0.00698907	0.00424855	1.64505	0.108039	1.38834
TAG56:8-FA18:2	C18:2	TAG56:8-FA18:2	12.0138	0.017375	0.018061	0.0343702	0.0261481	0.0925734	0.0460517	0.00457401	0.0150482	0.00733274	0.00486199	0.0230714	0.0161327	0.00296049	0.015655	0.003749	0.00350373	0.00628739	0.00356293	0.00258588	0.00313631	0.00163921	0.00340418	0.00168354	0.0018498		0.0390966	0.0118368	3.30296	0.0458012	1.11534		0.00595309	0.00238315	2.49799	0.10804	1.38833
TAG54:5-FA16:0	C16:0	TAG54:5-FA16:0	14.0537	0.156964	0.180877	0.237335	0.178569	0.306172	0.229647	0.0696628	0.147831	0.0920926	0.0687461	0.179717	0.153089	0.0464853	0.191588	0.0642782	0.0701495	0.110089	0.068576	0.0560516	0.0706879	0.0405813	0.0619422	0.0425431	0.0438874		0.214927	0.118523	1.81338	0.00858548	1.3688		0.091861	0.0526156	1.74589	0.108302	1.38744
TAG58:8-FA18:1	C18:1	TAG58:8-FA18:1	14.0529	0.0300935	0.0260185	0.0394446	0.0305714	0.0524754	0.0388874	0.00607931	0.0251122	0.0125763	0.00667406	0.0265778	0.0210869	0.00467186	0.0359812	0.00674532	0.0074773	0.012468	0.00629868	0.0040181	0.00474517	0.00232656	0.00597701	0.00223081	0.00269903		0.0362484	0.0163511	2.21689	0.00417887	1.44812		0.0122737	0.00366611	3.34789	0.109551	1.38318
TAG56:9-FA22:6	C22:6	TAG56:9-FA22:6	13.3355	0.0287636	0.027937	0.0325732	0.0257077	0.063381	0.0400891	0.00624219	0.0246046	0.0135256	0.00547963	0.0281518	0.0216243	0.0023002	0.0201269	0.00482284	0.00424926	0.00852101	0.00400268	0.00242155	0.00334295	0.00155167	0.00405506	0.00177488	0.00222305		0.0364086	0.0166047	2.19267	0.0176914	1.27317		0.00733716	0.00256153	2.86437	0.109649	1.38285
TAG54:8-FA22:6	C22:6	TAG54:8-FA22:6	11.6502	0.0277582	0.0291928	0.0260505	0.0194683	0.0328797	0.0293978	0.00710807	0.0311597	0.0141585	0.00507376	0.0265726	0.0239167	0.00184335	0.0152636	0.00494406	0.00424397	0.00760484	0.00334452	0.00252834	0.00322913	0.00176936	0.00395051	0.00203264	0.00271659		0.0274579	0.0179982	1.52559	0.0757742	1.01241		0.00620738	0.00270443	2.29527	0.110213	1.38094
TAG56:8-FA16:0	C16:0	TAG56:8-FA16:0	12.7595	0.0187585	0.0188601	0.030975	0.0227928	0.0493943	0.031599	0.00428004	0.0159765	0.00852108	0.00575588	0.0224921	0.0177906	0.00251021	0.0180841	0.0040057	0.00361226	0.00795414	0.00413775	0.00295501	0.00319075	0.00178652	0.00312263	0.00201654	0.00191714		0.0287299	0.0124693	2.30404	0.0157498	1.28979		0.00671737	0.0024981	2.68899	0.110544	1.37982
DCER(24:0)			20.3906	0.00561247	0.00567023	0.0136575	0.00660612	0.0210497	0.0138475	0.00586683	0.00349103	0.0035475	0.0041015	0.00513639	0.00718409	0.00487423	0.024678	0.00567132	0.00943717	0.00514104	0.00694542	0.00403741	0.00223433	0.00240137	0.0073028	0.00355493	0.00369713		0.0110739	0.00488789	2.26559	0.0389457	1.14532		0.00945786	0.00387133	2.44305	0.112215	1.37421
DCER(24:1)			27.5417	0.00785946	0.00478945	0.0221474	0.00734194	0.0141023	0.0124328	0.00716772	0.00324825	0.00261698	0.00583239	0.00326841	0.00703931	0.0106725	0.0419301	0.00765491	0.00718339	0.00688355	0.00881839	0.00424762	0.00230752	0.0037969	0.00553843	0.00478685	0.00346861		0.0114455	0.00486218	2.354	0.0346344	1.16616		0.0138571	0.00402432	3.44335	0.113056	1.37142
TAG54:6-FA22:5	C22:5	TAG54:6-FA22:5	11.482	0.129935	0.131938	0.134711	0.10459	0.125614	0.11276	0.0425217	0.11968	0.0663396	0.0387109	0.121006	0.0943884	0.022499	0.120584	0.0404007	0.0368097	0.0566013	0.0332662	0.029128	0.0337081	0.0198932	0.0309239	0.0223249	0.0214155		0.123258	0.0804411	1.53228	0.0218276	1.24179		0.0516934	0.0262323	1.9706	0.113768	1.36905
TAG56:7-FA22:4	C22:4	TAG56:7-FA22:4	11.6551	0.0101231	0.00896775	0.0174581	0.0131501	0.0297442	0.0181008	0.00231609	0.00758943	0.00460642	0.00297041	0.0126878	0.00831209	0.00198778	0.0122769	0.00212391	0.00243195	0.00359398	0.00225806	0.00149142	0.00166758	0.00107373	0.00141126	0.000967284	0.000984944		0.0162573	0.00641371	2.53478	0.017907	1.27141		0.00411209	0.00126604	3.248	0.116088	1.36143
TAG56:4-FA18:0	C18:0	TAG56:4-FA18:0	13.5858	0.0656757	0.0583469	0.0790208	0.0594646	0.0942563	0.0706534	0.0251514	0.0569134	0.0319331	0.0255016	0.0733099	0.0533303	0.0268277	0.0913875	0.0284005	0.0263477	0.0488253	0.0336195	0.0283775	0.0327561	0.02033	0.0244695	0.0218489	0.0184538		0.0712363	0.0443566	1.60599	0.0207401	1.24959		0.042568	0.0243726	1.74655	0.116218	1.361
PE(18:2/18:2)			17.9797	0.124924	0.142093	0.296115	0.248603	0.370049	0.219053	0.10483	0.0814287	0.0969189	0.111174	0.15162	0.119712	0.0936804	0.128715	0.133577	0.12394	0.117005	0.151685	0.119428	0.209056	0.136835	0.258386	0.164732	0.112882		0.233473	0.110947	2.10436	0.0106982	1.34157		0.124767	0.166886	0.747617	0.116908	1.35875
TAG56:8-FA18:3	C18:3	TAG56:8-FA18:3	14.2699	0.015567	0.014932	0.0330908	0.0250091	0.0705645	0.0361678	0.00320014	0.012713	0.00693914	0.00497918	0.0204587	0.0154669	0.00235352	0.0169003	0.00288834	0.00346569	0.00570047	0.00340711	0.00186372	0.00295638	0.00102471	0.00262554	0.00136266	0.00128784		0.0325552	0.0106262	3.06368	0.0323557	1.17793		0.0057859	0.00185348	3.12165	0.1172	1.35781
TAG54:5-FA16:1	C16:1	TAG54:5-FA16:1	7.55454	0.0421291	0.0408709	0.0621425	0.0496014	0.0618974	0.0522275	0.0138967	0.0364193	0.021035	0.014076	0.0355074	0.030059	0.00874206	0.0414761	0.0116315	0.0144236	0.0187438	0.0117819	0.00885296	0.0111862	0.00738776	0.0111094	0.00840917	0.00882772		0.0514781	0.0251656	2.04558	0.000875816	1.5796		0.0177998	0.00929553	1.91488	0.117809	1.35583
TAG56:7-FA18:2	C18:2	TAG56:7-FA18:2	9.31039	0.0313172	0.0306734	0.0645075	0.0510509	0.151163	0.0778517	0.00846612	0.0258117	0.0134503	0.0111156	0.03964	0.0301164	0.0068119	0.0367957	0.00809317	0.00773772	0.0144144	0.00736595	0.00677691	0.00683931	0.00377976	0.00680629	0.00361108	0.00374841		0.0677606	0.0214334	3.16146	0.0348548	1.16505		0.0135365	0.00526029	2.57333	0.118049	1.35506
TAG58:8-FA22:5	C22:5	TAG58:8-FA22:5	13.9758	0.0463742	0.0485539	0.065567	0.0497506	0.110425	0.0706468	0.0148324	0.0387511	0.0222658	0.0163978	0.0578931	0.0417596	0.0102339	0.0628879	0.0134625	0.0118888	0.0214753	0.0145332	0.0104715	0.0115257	0.00598623	0.00968433	0.00592283	0.00596196		0.0652195	0.0319833	2.03917	0.0205595	1.25091		0.0224136	0.00825876	2.71392	0.119499	1.35039
TAG56:9-FA18:3	C18:3	TAG56:9-FA18:3	13.0102	0.0099585	0.0102016	0.0178043	0.0134921	0.0405468	0.0203217	0.00197207	0.00887284	0.00454076	0.00281847	0.0115068	0.00890402	0.00109799	0.00780698	0.00145376	0.00151844	0.00301909	0.00131009	0.000802733	0.00100978	0.000594364	0.00152923	0.000697749	0.000688426		0.0187208	0.00643583	2.90884	0.0320433	1.17959		0.00270106	0.000887046	3.04501	0.120291	1.34786
TAG54:4-FA16:0	C16:0	TAG54:4-FA16:0	13.7939	0.157106	0.167809	0.232045	0.191303	0.296022	0.238435	0.068705	0.154902	0.0865861	0.0730629	0.175396	0.150485	0.058119	0.205207	0.0662377	0.0770307	0.116588	0.075661	0.0648539	0.0780782	0.0512311	0.0677358	0.0518278	0.0503487		0.213787	0.11819	1.80885	0.00758224	1.38352		0.0998073	0.0606793	1.64483	0.12109	1.34532
TAG54:5-FA20:4	C20:4	TAG54:5-FA20:4	13.8402	0.374015	0.36923	0.594685	0.444758	0.611838	0.50818	0.14759	0.339446	0.216727	0.184228	0.374056	0.364645	0.103907	0.440869	0.12519	0.137459	0.199456	0.133779	0.112513	0.117094	0.0835418	0.114157	0.0981512	0.0859261		0.483784	0.271115	1.78442	0.00499742	1.4297		0.19011	0.101897	1.8657	0.121754	1.34321
TAG58:9-FA18:1	C18:1	TAG58:9-FA18:1	12.2598	0.00857154	0.00780152	0.0147852	0.0110024	0.0226927	0.0154554	0.00166985	0.00590176	0.00327952	0.00203676	0.00849858	0.00696343	0.00128386	0.0100185	0.00172441	0.00179521	0.00283809	0.00160871	0.000917383	0.00110949	0.00053963	0.0013719	0.000582999	0.00073285		0.0133848	0.00472498	2.83277	0.0065318	1.40059		0.00321147	0.000875709	3.66728	0.122463	1.34097
TAG51:4-FA20:4	C20:4	TAG51:4-FA20:4	14.8906	0.0071848	0.00770779	0.0113589	0.00806856	0.0196238	0.0127237	0.00263421	0.00651286	0.00330187	0.00236588	0.00937681	0.00833934	0.0026348	0.0103006	0.00263964	0.00331329	0.00461054	0.00224741	0.00231575	0.00267963	0.00183023	0.00283201	0.00156518	0.00168645		0.0111112	0.00542183	2.04935	0.0327362	1.17593		0.00429104	0.00215154	1.9944	0.122495	1.34087
TAG56:8-FA18:1	C18:1	TAG56:8-FA18:1	13.5623	0.0145431	0.0147735	0.0191819	0.0146708	0.0266009	0.0180546	0.00367367	0.0121296	0.00642031	0.00321087	0.0138734	0.0101426	0.00153688	0.0115663	0.00274388	0.00311507	0.00444701	0.00218721	0.00156273	0.00206381	0.00100309	0.00277221	0.00136174	0.00136159		0.0179708	0.00824174	2.18046	0.00418928	1.44787		0.00426605	0.00168753	2.52799	0.124068	1.33593
TAG53:5-FA20:4	C20:4	TAG53:5-FA20:4	11.9541	0.00971815	0.0106301	0.0182521	0.0135589	0.0265417	0.0178021	0.00329135	0.00897736	0.00482246	0.00387447	0.011354	0.00914401	0.00326872	0.0141269	0.00318012	0.00403299	0.00514153	0.00298806	0.00278596	0.00326755	0.00213899	0.00297285	0.0019287	0.00176439		0.0160839	0.00691062	2.32741	0.00978803	1.35275		0.00545638	0.00247641	2.20334	0.125396	1.3318
TAG56:7-FA18:3	C18:3	TAG56:7-FA18:3	10.2774	0.0119294	0.0122857	0.0285992	0.0213176	0.0487527	0.027576	0.00311557	0.00986271	0.00637214	0.00518464	0.0166001	0.0125552	0.00268245	0.0162153	0.00266718	0.00341924	0.0062547	0.00316161	0.00190517	0.00301012	0.00154094	0.00277058	0.00187805	0.00152973		0.0250768	0.00894839	2.80238	0.0216667	1.24293		0.00573341	0.00210577	2.72272	0.127374	1.32569
TAG56:6-FA18:2	C18:2	TAG56:6-FA18:2	13.4141	0.0253084	0.0283481	0.0628168	0.0489025	0.127308	0.0739077	0.00862127	0.0216119	0.0124406	0.0118556	0.042202	0.0290182	0.00830848	0.0357178	0.00776759	0.00893764	0.0138919	0.00859981	0.00782661	0.00878084	0.00458712	0.00727322	0.00476506	0.00485126		0.0610986	0.0209583	2.91525	0.0327019	1.17611		0.0138705	0.00634735	2.18525	0.127413	1.32557
Carnitine_C10			1.80865	0.00522681	0.00507724	0.00512705	0.00496186	0.00595225	0.00437769	0.00334858	0.0030223	0.00468687	0.00301029	0.00322196	0.00377663	0.0112058	0.0141583	0.00317366	0.00539663	0.00831347	0.011752	0.0210201	0.0103259	0.0296472	0.00917697	0.00745622	0.0149041		0.00512048	0.0035111	1.45837	0.000694711	1.59535		0.00899998	0.0154218	0.58359	0.127851	1.32422
TAG56:8-FA20:4	C20:4	TAG56:8-FA20:4	10.2303	0.0935545	0.0924157	0.205534	0.154702	0.32801	0.190315	0.0246087	0.0682098	0.0408935	0.0353839	0.0983375	0.0897861	0.0159645	0.11093	0.0164094	0.0164596	0.0298807	0.0225231	0.0130706	0.0125657	0.0068225	0.0101834	0.00933843	0.00780464		0.177422	0.0595366	2.98005	0.0110279	1.33769		0.0353612	0.00996422	3.54882	0.128081	1.32352
TAG58:7-FA18:2	C18:2	TAG58:7-FA18:2	14.7693	0.0119525	0.0119138	0.0290848	0.0174315	0.054967	0.0375703	0.00327814	0.00955485	0.00514545	0.00490854	0.0208649	0.0120257	0.00333331	0.0190713	0.003014	0.00321911	0.00615251	0.00370685	0.00307832	0.00302712	0.00161807	0.00243599	0.00113637	0.00144508		0.0271533	0.00929626	2.92089	0.0371735	1.15368		0.00641617	0.00212349	3.02152	0.129387	1.31953
TAG58:9-FA18:2	C18:2	TAG58:9-FA18:2	14.3779	0.00680063	0.00549428	0.012194	0.00968576	0.032251	0.0166994	0.00124401	0.00469162	0.00266573	0.00166042	0.00905525	0.00613043	0.00111413	0.00707985	0.00121657	0.00110345	0.0021407	0.00114024	0.000848895	0.00091381	0.000463733	0.0010119	0.000397558	0.000481348		0.0138542	0.00424125	3.26653	0.0454684	1.11672		0.00229916	0.000686207	3.35053	0.129483	1.31924
TAG52:5-FA14:0	C14:0	TAG52:5-FA14:0	10.198	0.026195	0.0309855	0.0282256	0.0231601	0.0328753	0.0274108	0.00899516	0.0286226	0.0152267	0.00786107	0.0260137	0.0202232	0.00468101	0.0228359	0.00713415	0.00854568	0.0123643	0.00516527	0.00498832	0.00719506	0.00364209	0.0081764	0.00394202	0.00429189		0.0281421	0.0178237	1.57891	0.0217137	1.2426		0.0101211	0.00537263	1.88382	0.130876	1.31502
TAG54:7-FA20:4	C20:4	TAG54:7-FA20:4	9.3377	0.0385149	0.0366945	0.102845	0.0779644	0.185053	0.0972155	0.00983883	0.02689	0.0161461	0.0142158	0.0423611	0.0347953	0.00685119	0.0426812	0.00647725	0.00828533	0.0123973	0.00844446	0.00476502	0.0055608	0.00325008	0.00615078	0.00477567	0.00374074		0.0897146	0.0240412	3.73171	0.016669	1.28174		0.0141894	0.00470718	3.01442	0.131897	1.31195
TAG52:5-FA20:4	C20:4	TAG52:5-FA20:4	13.2818	0.145117	0.150043	0.239051	0.188503	0.232357	0.190373	0.0446874	0.125874	0.0748301	0.0511493	0.129971	0.11744	0.0274449	0.161828	0.0372774	0.0463388	0.0584144	0.040029	0.0280785	0.0338859	0.0217416	0.0328099	0.0287775	0.0244521		0.190907	0.0906586	2.10578	0.0012383	1.55445		0.0618887	0.0282909	2.18758	0.132456	1.31027
TAG53:6-FA20:4	C20:4	TAG53:6-FA20:4	14.1412	0.00323997	0.0026999	0.00772449	0.00492775	0.017569	0.010335	0.000749847	0.00217455	0.00128011	0.00103461	0.0046921	0.00320216	0.000726312	0.00335794	0.000519732	0.000747776	0.000990889	0.000579222	0.000490561	0.000585444	0.000272698	0.000643015	0.000255195	0.000235582		0.00774936	0.0021889	3.5403	0.0408672	1.13656		0.00115364	0.000413749	2.78827	0.13269	1.30957
TAG58:8-FA18:2	C18:2	TAG58:8-FA18:2	17.0734	0.0124616	0.0129491	0.024557	0.0190661	0.0580686	0.031563	0.00248969	0.00991873	0.00535798	0.00329665	0.0174529	0.0116307	0.00290076	0.0173296	0.00258151	0.00289339	0.00528702	0.0029279	0.00233344	0.00258117	0.00121816	0.0021152	0.00118821	0.00109683		0.0264442	0.00835778	3.16403	0.0339041	1.16987		0.00565336	0.0017555	3.22037	0.133309	1.30772
TAG56:4-FA20:2	C20:2	TAG56:4-FA20:2	11.9818	0.0142376	0.0135393	0.0229825	0.0197863	0.0311482	0.0227793	0.00461518	0.0114761	0.00662972	0.00542275	0.0145404	0.0104342	0.00542816	0.0239874	0.00505528	0.00846426	0.00875514	0.00459486	0.00412616	0.00625047	0.00352307	0.00686892	0.00223115	0.00290354		0.0207455	0.00885307	2.34331	0.00330853	1.47098		0.00938085	0.00431722	2.17289	0.133901	1.30596
TAG56:9-FA20:4	C20:4	TAG56:9-FA20:4	14.2264	0.0199121	0.0188693	0.0452143	0.0302802	0.0869659	0.0452287	0.00453322	0.0138537	0.00710342	0.00552516	0.0209672	0.0155598	0.00249602	0.0208391	0.00283917	0.00273823	0.00503363	0.0030805	0.00154443	0.00182929	0.00101949	0.00173093	0.00109712	0.00104035		0.0410784	0.0112571	3.64912	0.0189238	1.26331		0.00617111	0.00137694	4.48178	0.136521	1.29821
TAG56:4-FA20:4	C20:4	TAG56:4-FA20:4	12.705	0.0123812	0.0118542	0.0165289	0.0119545	0.0179467	0.0131351	0.00564847	0.0122859	0.00674666	0.00607718	0.0131697	0.0114084	0.00413951	0.0152725	0.00519055	0.00703386	0.00840243	0.00570889	0.00529584	0.00636343	0.00332078	0.00539736	0.00431697	0.00460979		0.0139668	0.00922271	1.51439	0.022338	1.23823		0.00762463	0.00488403	1.56114	0.137906	1.29416
TAG54:6-FA20:3	C20:3	TAG54:6-FA20:3	12.986	0.0156393	0.016771	0.0347516	0.0280799	0.062444	0.039687	0.00470202	0.012523	0.0075429	0.00594742	0.0165481	0.0133117	0.00336005	0.0149255	0.00328158	0.00481727	0.00563093	0.00314582	0.00279903	0.00350003	0.00249672	0.00373057	0.00218718	0.00229197		0.0328955	0.0100959	3.25831	0.0110971	1.33688		0.00586019	0.00283425	2.06763	0.13796	1.294
TAG56:6-FA20:4	C20:4	TAG56:6-FA20:4	11.0858	0.111812	0.0968159	0.173872	0.13954	0.218978	0.146862	0.0321884	0.0824106	0.0544943	0.0415489	0.101432	0.0857996	0.02925	0.144667	0.0285623	0.039148	0.0541159	0.0385218	0.0251759	0.034211	0.0201545	0.032293	0.0225042	0.0235463		0.14798	0.0663122	2.23157	0.00321229	1.47378		0.0557109	0.0263142	2.11714	0.139897	1.28838
TAG50:4-FA20:4	C20:4	TAG50:4-FA20:4	13.0439	0.0505754	0.0632912	0.0641954	0.055107	0.0663883	0.0630839	0.0182201	0.0495654	0.0307421	0.0232407	0.0526432	0.0455014	0.0133426	0.0548762	0.0153614	0.0208814	0.0286719	0.0171039	0.0136738	0.017855	0.0131333	0.0183179	0.0126658	0.0125382		0.0604402	0.0366522	1.64902	0.00416562	1.44844		0.0250395	0.0146973	1.70368	0.140126	1.28771
TAG54:0-FA18:0			12.3483	0.0735308	0.0933997	0.102809	0.0762823	0.0947909	0.101447	0.0474582	0.0656706	0.0552646	0.0799067	0.0811936	0.0907154	0.0077242	0.00790092	0.00454699	0.0648519	0.0697917	0.0725701	0.0820223	0.0946225	0.00561522	0.0887376	0.0609047	0.0801448		0.0903766	0.0700349	1.29045	0.0383698	1.14801		0.0378976	0.0686745	0.551844	0.143724	1.27741
TAG52:6-FA16:1	C16:1	TAG52:6-FA16:1	13.391	0.0169345	0.0188904	0.0392366	0.0301682	0.0662431	0.0368582	0.00385497	0.0157711	0.00835223	0.00416262	0.0177556	0.0131811	0.00201631	0.0115015	0.00266399	0.00373637	0.0047416	0.00214671	0.00193583	0.00259595	0.00139581	0.00358731	0.00146953	0.00143656		0.0347218	0.0105129	3.30277	0.0105039	1.34389		0.00446774	0.00207016	2.15816	0.143792	1.27721
TAG52:4-FA14:0	C14:0	TAG52:4-FA14:0	10.4076	0.0202987	0.0230835	0.0250555	0.0196159	0.0263923	0.0222822	0.00787442	0.0204085	0.011512	0.00691913	0.0206843	0.0161026	0.00486768	0.0223535	0.00641308	0.00856076	0.0109542	0.00573629	0.00534775	0.00696802	0.00447403	0.00773048	0.00395754	0.00444627		0.022788	0.0139168	1.63744	0.00821194	1.37412		0.00981426	0.00548735	1.78852	0.144767	1.27445
TAG58:6-FA16:0	C16:0	TAG58:6-FA16:0	11.6452	0.0229608	0.0223944	0.0383452	0.0319064	0.0649496	0.0480504	0.00789636	0.0210744	0.0106223	0.00694244	0.0262254	0.0186142	0.00576506	0.0256868	0.00551006	0.00669161	0.0112024	0.00559137	0.00650252	0.00715183	0.00329133	0.00574724	0.00308885	0.00302551		0.0381011	0.0152292	2.50185	0.0114577	1.33276		0.0100746	0.00480121	2.09834	0.144898	1.27408
TAG54:6-FA20:4	C20:4	TAG54:6-FA20:4	17.6178	0.139281	0.145589	0.307633	0.252168	0.462589	0.321401	0.0420255	0.109964	0.0727215	0.0621153	0.158466	0.122122	0.0283567	0.168954	0.0311356	0.0386339	0.0571666	0.0371088	0.026267	0.0318926	0.018806	0.0299928	0.0233958	0.0213267		0.271443	0.0945691	2.87032	0.00730596	1.38783		0.0602259	0.0252802	2.38234	0.14698	1.26822
TAG56:7-FA20:3	C20:3	TAG56:7-FA20:3	10.7628	0.0308294	0.0278959	0.0550328	0.041292	0.099161	0.0589877	0.0088277	0.0232132	0.0134943	0.0108644	0.0295935	0.0234683	0.00524394	0.0313395	0.00568322	0.00724912	0.0103411	0.0067388	0.00469791	0.00531558	0.00378144	0.00586139	0.00412409	0.00400309		0.0521998	0.0182436	2.86127	0.0127173	1.31906		0.0110993	0.00463058	2.39695	0.148122	1.26503
DAG(16:1/18:2)	C18:2	C16:1	22.1036	0.000121426	5.04546e-05	0.000397699	0.000158704	0.000346564	0.000205224	3.73476e-05	1.73071e-05	3.61882e-05	5.00575e-05	7.57049e-05	8.65158e-05	0.000104535	0.000267925	5.80765e-05	7.87384e-05	0.000123396	4.99892e-05	5.96831e-05	2.69321e-05	6.3974e-05	9.70213e-05	3.89601e-05			0.000213345	5.05202e-05	4.22296	0.0152587	1.29423		0.000113777	5.73141e-05	1.98514	0.170294	1.25702
TAG56:5-FA20:3	C20:3	TAG56:5-FA20:3	10.8659	0.0455342	0.0431359	0.0724124	0.0596687	0.106821	0.0684739	0.0148531	0.0355801	0.0215963	0.0153997	0.041562	0.0341218	0.0109084	0.0633298	0.0116635	0.018641	0.0237572	0.0126363	0.00959858	0.014025	0.00888041	0.0157469	0.00702033	0.0078291		0.0660076	0.0271855	2.42805	0.00426189	1.44613		0.0234894	0.0105167	2.23353	0.151127	1.25671
TAG53:4-FA20:4	C20:4	TAG53:4-FA20:4	12.973	0.00761408	0.00765156	0.0121934	0.00966481	0.021176	0.0133013	0.00294211	0.00729774	0.00409325	0.00382184	0.00947692	0.00922307	0.00399864	0.0113291	0.00360428	0.00457797	0.00625592	0.00420002	0.0040427	0.00489577	0.00349431	0.00386536	0.002845	0.00338391		0.0119335	0.00614249	1.94278	0.0358356	1.16018		0.00566099	0.00375451	1.50778	0.151477	1.25575
TAG52:6-FA20:4	C20:4	TAG52:6-FA20:4	15.0047	0.0329171	0.0313342	0.0541336	0.0384644	0.0692458	0.0452976	0.00757966	0.0224818	0.0131232	0.00904514	0.0297494	0.020214	0.00404663	0.0303096	0.00563794	0.00703361	0.00993474	0.0055082	0.00379941	0.00533533	0.00313001	0.005456	0.00341154	0.00328749		0.0452321	0.0170322	2.65568	0.00213106	1.51073		0.0104118	0.00406996	2.5582	0.151533	1.2556
PE(O-16:0/20:4)			17.7001	0.590238	0.702831	0.743908	0.566826	0.707071	0.57675	0.649725	0.41297	0.495411	0.468556	0.505521	0.697532	0.440595	0.474957	1.02126	0.482583	0.499951	0.655094	0.802111	0.921673	0.673579	0.875065	0.643283	0.626633		0.647937	0.538286	1.2037	0.075799	1.01234		0.595739	0.757058	0.786914	0.152325	1.25342
PC(18:0/20:5)			21.4487	0.000882399	0.00105159	0.00104605	0.00053454	0.000717639	0.000298836	0.00147792	0.00109055	0.00128964	0.00136174	0.000607114	0.00164192	0.000439228	0.00146324	0.000393201	0.000956161	0.00078357	0.000641639	0.00116427	0.00109906	0.00066552	0.00154066	0.00111376	0.000944421		0.000755176	0.00124481	0.606658	0.028811	1.19749		0.000779506	0.00108795	0.716492	0.153019	1.25153
TAG55:5-FA20:4	C20:4	TAG55:5-FA20:4	12.5902	0.00689208	0.00640176	0.0109344	0.00817014	0.016424	0.0100928	0.00226404	0.00554689	0.00331068	0.00278666	0.00765959	0.00600585	0.00232385	0.00978324	0.00287237	0.00315162	0.00448207	0.00249228	0.00248346	0.00321701	0.00175567	0.00276551	0.00178648	0.00209347		0.00981919	0.00459562	2.13664	0.0131924	1.31416		0.00418424	0.00235027	1.78032	0.153186	1.25107
TAG50:5-FA16:1	C16:1	TAG50:5-FA16:1	13.2658	0.00847607	0.0102415	0.018872	0.0158177	0.0279319	0.0163174	0.00200912	0.00794208	0.00435903	0.00224777	0.00717743	0.00643929	0.00123101	0.00711204	0.00139206	0.00253023	0.00281202	0.00122197	0.00103911	0.00162668	0.00101269	0.00207468	0.000871858	0.000964794		0.0162761	0.00502912	3.23637	0.00389733	1.45508		0.00271655	0.00126497	2.14753	0.154936	1.24632
TAG56:4-FA18:1	C18:1	TAG56:4-FA18:1	13.4415	0.0558071	0.0490144	0.0899373	0.0688104	0.11385	0.076996	0.0198586	0.0455417	0.0290076	0.0221376	0.0613746	0.0465222	0.0198207	0.0861793	0.0205318	0.0311241	0.0352943	0.0203906	0.0180252	0.026453	0.0135902	0.0304164	0.0102661	0.0134219		0.0757359	0.037407	2.02464	0.00859385	1.36868		0.0355568	0.0186955	1.90189	0.155219	1.24555
TAG58:10-FA20:5	C20:5	TAG58:10-FA20:5	12.1101	0.00566535	0.00625095	0.00738949	0.00527469	0.0118298	0.00756314	0.000992157	0.00452542	0.00263727	0.00105956	0.00413576	0.00394935	0.00050271	0.00483115	0.000753271	0.000583212	0.00144278	0.000556613	0.000405319	0.000476208	0.000293814	0.000497142	0.000304511	0.000305849		0.00732891	0.00288325	2.54189	0.00342533	1.46767		0.00144496	0.000380474	3.79778	0.155528	1.24471
TAG56:1-FA16:0			11.7273	0.00169124	0.0027426	0.00404914	0.00291638	0.00443536	0.00453491	0.00121385	0.00194975	0.00120008	0.0015068	0.00273502	0.00264257	0.00303128	0.00621467	0.00193781	0.00251808	0.00316511	0.00180646	0.00170368	0.00264632	0.00121817	0.00376269	0.000763611	0.00120781		0.00339494	0.00187468	1.81095	0.0182156	1.26891		0.00311224	0.00188371	1.65218	0.157291	1.23997
TAG56:5-FA20:4	C20:4	TAG56:5-FA20:4	11.6953	0.12719	0.125608	0.144326	0.130066	0.17779	0.132831	0.0514987	0.121859	0.0696232	0.0595507	0.124023	0.112023	0.0415876	0.151312	0.0508921	0.0609213	0.0920036	0.0597587	0.0508959	0.0646771	0.0369527	0.0591139	0.0448572	0.0445573		0.139635	0.0897628	1.5556	0.0100738	1.34916		0.0760791	0.0501757	1.51626	0.160482	1.23147
TAG50:5-FA20:4	C20:4	TAG50:5-FA20:4	11.9555	0.0162931	0.017783	0.0210526	0.0175333	0.0234295	0.0169035	0.00414517	0.0151387	0.00803022	0.0038983	0.0135339	0.00979717	0.00227319	0.0156224	0.00292804	0.00429777	0.00522792	0.00237153	0.00204759	0.0029203	0.00162787	0.00348687	0.00156224	0.00191652		0.0188325	0.00909058	2.07165	0.00137657	1.54635		0.00545347	0.00226023	2.41279	0.161427	1.22897
TAG56:6-FA20:3	C20:3	TAG56:6-FA20:3	11.3036	0.0295706	0.0283955	0.0638199	0.0529485	0.108459	0.0701057	0.00988986	0.0232669	0.0134315	0.0109898	0.0315524	0.023751	0.0065264	0.031834	0.0062939	0.008504	0.0118915	0.00685625	0.00587062	0.00759789	0.00494216	0.00786715	0.00420537	0.00438505		0.0588832	0.0188136	3.12982	0.0100721	1.34918		0.0119843	0.00581137	2.06222	0.164249	1.22156
DAG(16:0/22:6)	C22:6	C16:0	18.0368	0.00269168	0.00404149	0.00528948	0.00325447	0.00494203	0.00519328	0.00215685	0.00189984	0.00240893	0.00215461	0.00315324	0.00368683	0.00161477	0.00248693	0.00149688	0.00104171	0.00234509	0.00191969	0.00155544	0.00109277	0.00173644	0.0010692	0.00153274	0.00165584		0.00423541	0.00257672	1.64372	0.0103268	1.34604		0.00181751	0.00144041	1.26181	0.16461	1.22062
TAG58:10-FA18:2	C18:2	TAG58:10-FA18:2	13.8728	0.00165556	0.00175752	0.00491818	0.00362046	0.0143338	0.00616955	0.000347246	0.0013071	0.000707786	0.000508971	0.00248681	0.00184265	0.000339912	0.00210802	0.000261923	0.000247818	0.000438943	0.000325409	0.000247149	0.000200444	0.00011718	0.000237564	8.37259e-05	0.00014316		0.00540918	0.00120009	4.5073	0.0567405	1.07347		0.000620337	0.000171537	3.61634	0.165625	1.21798
TAG56:4-FA20:3	C20:3	TAG56:4-FA20:3	8.26548	0.042914	0.0397494	0.0540706	0.0338671	0.0506575	0.0496504	0.0168669	0.0369704	0.0227664	0.0150042	0.0343302	0.033886	0.0119669	0.0501653	0.0147151	0.0228218	0.0265886	0.0126937	0.0123038	0.0195705	0.0102754	0.0209654	0.0103848	0.00938884		0.0451515	0.0266374	1.69504	0.00418838	1.44789		0.0231586	0.0138148	1.67636	0.166742	1.21509
TAG56:7-FA20:4	C20:4	TAG56:7-FA20:4	12.9134	0.0829219	0.0758143	0.196324	0.147464	0.284316	0.174316	0.023062	0.0625135	0.0340695	0.0339125	0.0931364	0.0740221	0.0179916	0.105141	0.0155569	0.0196357	0.029445	0.020219	0.0145094	0.0177796	0.00980161	0.0161395	0.0113202	0.010897		0.160193	0.0534527	2.99691	0.00991755	1.35112		0.0346648	0.0134079	2.58541	0.167618	1.21283
PE(18:2/18:3)			23.8063	0.0749606	0.046966	0.159539	0.144565	0.368087	0.184718	0.0672712	0.0383797	0.0587781	0.0701951	0.0895995	0.0633653	0.0393189	0.0726535	0.0729021	0.0821057	0.0646099	0.0673911	0.0630879	0.133063	0.0776604	0.0960793	0.0826993	0.0581915		0.163139	0.0645982	2.52545	0.0611303	1.05826		0.0664969	0.0851302	0.78112	0.169712	1.20746
TAG56:6-FA20:2	C20:2	TAG56:6-FA20:2	10.3702	0.0067833	0.00660287	0.0144898	0.0104379	0.0231741	0.0162775	0.00235164	0.00514285	0.00334469	0.00334594	0.00840825	0.00556519	0.00171564	0.00701323	0.00153081	0.00216238	0.00283509	0.00186095	0.00176724	0.00205707	0.00116109	0.00192891	0.00123932	0.00126462		0.0129609	0.0046931	2.7617	0.0131379	1.31471		0.00285302	0.00156971	1.81755	0.169927	1.20691
LPE(18:0)			6.63103	1.39214	1.45131	1.5756	1.3035	1.78704	1.45267	1.00531	1.17396	1.01754	0.943673	1.05165	1.15021	1.01834	2.21772	1.40106	1.09802	1.37206	1.41632	1.01344	1.24341	1.52626	1.09029	0.966374	0.959061		1.49371	1.05706	1.41309	0.000226694	1.66093		1.42059	1.13314	1.25368	0.171951	1.20176
TAG56:5-FA20:2	C20:2	TAG56:5-FA20:2	19.3123	0.0081276	0.00846653	0.0190941	0.0149347	0.0374121	0.0200669	0.00318331	0.00657048	0.00423552	0.00394305	0.0116319	0.00737547	0.00295367	0.00990514	0.00228655	0.00338977	0.00419226	0.00223838	0.00252996	0.00336339	0.00191015	0.00322545	0.00142337	0.00168219		0.018017	0.00615662	2.92644	0.0269512	1.20845		0.00416096	0.00235575	1.7663	0.173774	1.19715
PC(14:0/20:4)			7.36968	0.0606417	0.0498917	0.0467282	0.0457865	0.0537716	0.0546595	0.0694251	0.0607338	0.0594942	0.0538866	0.0648103	0.0712059	0.0385604	0.0619316	0.0565382	0.0604755	0.0557205	0.0534053	0.0711087	0.0557253	0.0622138	0.0566261	0.0664741	0.053413		0.0519132	0.0632593	0.820641	0.00885386	1.36508		0.0544386	0.0609268	0.893508	0.174139	1.19623
TAG56:3-FA20:2	C20:2	TAG56:3-FA20:2	10.3346	0.0069519	0.00643973	0.0106131	0.0081658	0.0145367	0.00943291	0.00307937	0.00657417	0.00369331	0.00302949	0.00824746	0.00575932	0.00293124	0.0131261	0.00294207	0.00469912	0.00550862	0.00290646	0.00259504	0.00424569	0.00233348	0.00431396	0.00174745	0.00218934		0.00935669	0.00506385	1.84774	0.0165853	1.28246		0.00535227	0.00290416	1.84297	0.17555	1.19269
TAG54:8-FA20:4	C20:4	TAG54:8-FA20:4	11.2521	0.0106022	0.00923821	0.0215868	0.0143408	0.037068	0.0210124	0.00226075	0.00700897	0.00406645	0.00285126	0.00876699	0.00657755	0.00130509	0.0114217	0.00133935	0.00150131	0.00243382	0.00139784	0.000881077	0.00108406	0.000792444	0.00100532	0.000663768	0.000581093		0.0189747	0.00525533	3.61057	0.00980242	1.35257		0.00323319	0.000834627	3.87382	0.176392	1.19059
TAG54:5-FA20:3	C20:3	TAG54:5-FA20:3	12.494	0.0601477	0.05696	0.113785	0.0931575	0.188315	0.123873	0.0211294	0.0493939	0.0269693	0.0222441	0.0602512	0.049125	0.0130834	0.0584614	0.0143483	0.020818	0.0224972	0.0141676	0.0130853	0.0172102	0.011182	0.0161442	0.0118599	0.011407		0.10604	0.0381855	2.77696	0.00900544	1.36301		0.023896	0.0134814	1.77251	0.177005	1.18906
TAG52:4-FA20:4	C20:4	TAG52:4-FA20:4	13.6405	0.244347	0.283865	0.406613	0.322421	0.41265	0.356706	0.123904	0.240506	0.159065	0.133629	0.275171	0.258791	0.0841546	0.318693	0.0992564	0.116135	0.171505	0.127157	0.10039	0.123696	0.0840826	0.107434	0.0975127	0.0939225		0.337767	0.198511	1.7015	0.00494211	1.43087		0.152817	0.101173	1.51045	0.179243	1.18351
DAG(18:1/22:6)	C22:6	C18:1	14.1957	0.000985037	0.000936956	0.00126335	0.000889582	0.00136702	0.00147811	0.000441082	0.000980188	0.000728466	0.000561907	0.00104533	0.000884265	0.000259625	0.00065744	0.000513028	0.000255087	0.000530556	0.00054453	0.000368108	0.000198476	0.000324943	0.000465193	0.000449063	0.000266004		0.00115334	0.00077354	1.49099	0.0223583	1.23809		0.000460044	0.000345298	1.33231	0.179894	1.1819
TAG58:6-FA20:4	C20:4	TAG58:6-FA20:4	11.9076	0.0133656	0.0127778	0.0158274	0.0117822	0.019778	0.014913	0.00515928	0.0120837	0.00611744	0.00556654	0.0129836	0.0103948	0.00321415	0.0159169	0.00366065	0.00559681	0.00636833	0.00443536	0.00364893	0.00447586	0.00263608	0.00437792	0.00338735	0.00379544		0.0147407	0.00871756	1.69092	0.00865956	1.36776		0.00653203	0.00372026	1.7558	0.181377	1.17826
PC(18:1/18:2)			5.49405	0.0407707	0.0414457	0.0555359	0.0565476	0.0655019	0.0575099	0.0470007	0.048795	0.0432497	0.045779	0.0437117	0.0374542	0.03616	0.0581965	0.0364913	0.0528226	0.039903	0.0397283	0.0445721	0.0451008	0.0612691	0.0520571	0.0493111	0.0500439		0.0528853	0.0443317	1.19294	0.0751493	1.01424		0.0438836	0.0503924	0.870838	0.181566	1.1778
LPE(20:4)			5.06079	0.0202433	0.0262662	0.02841	0.0194414	0.0325908	0.0270874	0.0199555	0.0210821	0.0213819	0.0212946	0.0154854	0.0259782	0.0169458	0.0275383	0.025225	0.0222581	0.0302231	0.0252519	0.0311603	0.0333161	0.027857	0.0249328	0.0252733	0.0252517		0.0256732	0.020863	1.23056	0.0796584	1.00129		0.0245737	0.0279652	0.878724	0.18208	1.17654
PG(20:0/18:2)			2.71852	0.00172775	0.00194209	0.00228969	0.00192666	0.00253107	0.00239332	0.00180042	0.00203004	0.00183059	0.00165709	0.00128962	0.00144343	0.00131667	0.00167564	0.000995772	0.00125153	0.00113256	0.00148777	0.0010165	0.00111213	0.00203294	0.00183733	0.00164928	0.00195192		0.0021351	0.0016752	1.27453	0.0218437	1.24168		0.00130999	0.00160002	0.818737	0.185393	1.16848
TAG52:6-FA16:0	C16:0	TAG52:6-FA16:0	13.2832	0.0184008	0.0203201	0.033092	0.023957	0.0623979	0.0352866	0.00532191	0.019475	0.00964164	0.00486646	0.0271996	0.0190786	0.00464593	0.0156416	0.00429569	0.00538487	0.00924052	0.00335209	0.00313201	0.00544042	0.00240339	0.00865403	0.00219868	0.00222481		0.0322424	0.0142639	2.26043	0.0393997	1.14323		0.00709346	0.00400889	1.76943	0.186439	1.16596
TAG54:5-FA20:2	C20:2	TAG54:5-FA20:2	10.8976	0.00438353	0.00468288	0.0110208	0.00885398	0.0201221	0.0123474	0.00155693	0.00358233	0.00204956	0.00200446	0.00518036	0.00425146	0.00127043	0.0046605	0.00105805	0.00186095	0.00193991	0.00102976	0.000940353	0.00145211	0.000946531	0.00181589	0.000762368	0.000927375		0.0102351	0.00310418	3.2972	0.0156146	1.291		0.00196993	0.00114077	1.72684	0.186953	1.16472
Carnitine_C2			3.75293	0.647516	0.742205	1.07165	0.927751	1.1584	0.834856	0.61613	0.654823	0.543318	0.819462	0.814615	0.799401	0.540744	0.755024	0.835677	0.763143	0.894447	1.0998	0.731018	0.610798	0.705453	0.666345	0.712787	0.790131		0.897062	0.707958	1.26711	0.0698231	1.03024		0.814806	0.702755	1.15944	0.186969	1.16468
TAG56:3-FA16:0	C16:0	TAG56:3-FA16:0	11.879	0.0114138	0.0111433	0.0179848	0.0119436	0.0246303	0.017091	0.0041788	0.0103387	0.00613423	0.00408324	0.0122739	0.0100666	0.00428682	0.0187579	0.00515052	0.00659941	0.0093375	0.00436519	0.00452469	0.00676671	0.00352325	0.00701436	0.00293995	0.00357968		0.0157011	0.00784592	2.00118	0.0126465	1.3198		0.00808289	0.00472477	1.71075	0.188622	1.16071
TAG56:6-FA18:3	C18:3	TAG56:6-FA18:3	15.2715	0.00462747	0.00420955	0.0107268	0.00838974	0.0222998	0.0121486	0.00135	0.00364255	0.00252216	0.00212806	0.00725124	0.00517954	0.00130292	0.00597965	0.00118811	0.00178889	0.00249312	0.00115933	0.00112207	0.00183079	0.000898635	0.00197014	0.000666468	0.000701287		0.0104003	0.00367892	2.827	0.0403819	1.13875		0.00231867	0.00119823	1.93508	0.189365	1.15894
TAG52:5-FA20:3	C20:3	TAG52:5-FA20:3	16.1181	0.0129838	0.0134283	0.021855	0.0163845	0.026635	0.0183651	0.00391054	0.011942	0.00732591	0.00389457	0.00986492	0.00909708	0.00214727	0.0119083	0.00305486	0.00547779	0.00506555	0.002515	0.00200619	0.00404311	0.00250014	0.00403392	0.00236592	0.00235238		0.0182753	0.00767251	2.38191	0.00183504	1.52333		0.00502813	0.00288361	1.74369	0.191164	1.15466
DAG(18:1/18:1)	C18:1	C18:1	22.9259	0.00192697	0.00191366	0.00384765	0.0033076	0.00407098	0.00321707	0.000693467	0.00193124	0.000983383	0.0010995	0.0029381	0.00129764	0.00181395	0.00228729	0.00103471	0.00168138	0.00146203	0.00120847	0.000708733	0.00135496	0.00143338	0.00182888	0.00091968	0.00120895		0.00304732	0.00149055	2.04442	0.0117743	1.32921		0.0015813	0.00124243	1.27275	0.19637	1.1424
TAG56:5-FA18:2	C18:2	TAG56:5-FA18:2	12.317	0.0117913	0.0125176	0.0310588	0.0253343	0.0714561	0.0369874	0.00434393	0.0101898	0.00567309	0.00588706	0.0200632	0.0121642	0.00442322	0.0177045	0.003175	0.00512804	0.0068639	0.00360163	0.0043426	0.00518768	0.00264788	0.00491623	0.00229984	0.00253288		0.0315243	0.00972022	3.24317	0.0407702	1.137		0.00681606	0.00365452	1.8651	0.199991	1.134
TAG54:4-FA16:1	C16:1	TAG54:4-FA16:1	12.4855	0.0192493	0.0176919	0.0265679	0.0222023	0.0261208	0.0228299	0.00751706	0.0164832	0.0090362	0.00731432	0.0157832	0.0129942	0.00443834	0.0190536	0.00587426	0.00931667	0.0094652	0.00554979	0.00489518	0.00700909	0.00499677	0.00785915	0.00483313	0.00560813		0.0224437	0.0115214	1.94801	0.000612856	1.60353		0.00894965	0.00586691	1.52545	0.200757	1.13223
DAG(18:0/18:1)	C18:1	C18:0	29.8045	0.00241953	0.00382777	0.00437047	0.00396244	0.0057041	0.00384163	0.00105342	0.00203026	0.00182428	0.00213401	0.00212401	0.00088446	0.00197105	0.00367135	0.00123528	0.00101584	0.00158454	0.00120344	0.00098817	0.00117981	0.00140904	0.00159756	0.00101282	0.0011147		0.00402099	0.00167507	2.40049	0.000723233	1.59267		0.00178025	0.00121702	1.4628	0.20399	1.12483
DAG(18:2/20:4)	C20:4	C18:2	12.9935	0.000336896	0.000236381	0.00074411	0.000459735	0.00104157	0.000625611	0.000179901	0.000211178	0.000154704	0.000308128	0.000314951	0.000130343	0.00016543	0.000240937	0.000199154	0.000163489	0.000202192	0.000235475	0.000151871	0.000235428	0.000200179	0.000131853	0.000143049	0.000175142		0.00057405	0.000216534	2.65108	0.0165499	1.28277		0.000201113	0.00017292	1.16304	0.20765	1.11652
CER(24:0)			24.1769	0.164877	0.185461	0.335647	0.229553	0.382084	0.283171	0.205296	0.0656908	0.120171	0.0891126	0.144128	0.324474	0.160122	0.873247	0.240461	0.171777	0.160827	0.146748	0.171276	0.110171	0.0718965	0.201675	0.13397	0.110739		0.263466	0.158145	1.66597	0.0708485	1.02709		0.292197	0.133288	2.19222	0.209742	1.11182
TAG52:5-FA16:1	C16:1	TAG52:5-FA16:1	11.554	0.043628	0.0520475	0.132574	0.102995	0.18332	0.120296	0.0123561	0.0356353	0.0216905	0.017742	0.0562615	0.0391548	0.0103901	0.0467945	0.0105605	0.0144744	0.0194229	0.010336	0.00943087	0.0136341	0.00665221	0.019229	0.00659031	0.00704132		0.10581	0.0304734	3.47222	0.00717662	1.38989		0.0186631	0.0104296	1.78943	0.211661	1.10753
TAG50:4-FA20:3	C20:3	TAG50:4-FA20:3	12.7578	0.00853651	0.00863394	0.0110204	0.00913114	0.00838677	0.00802786	0.00271632	0.00786696	0.00522567	0.00202296	0.00616122	0.00540299	0.00143881	0.00676448	0.00166998	0.00333329	0.00307997	0.00148298	0.00136172	0.0022315	0.00152778	0.00275333	0.00133054	0.00169705		0.0089561	0.00489935	1.82802	0.0021893	1.50841		0.00296158	0.00181699	1.62994	0.214563	1.10109
TAG54:4-FA20:3	C20:3	TAG54:4-FA20:3	11.9488	0.178703	0.172533	0.273562	0.215361	0.303612	0.251177	0.0780877	0.169632	0.103807	0.0708602	0.163077	0.152667	0.0517463	0.222614	0.0621027	0.10439	0.101205	0.0563485	0.0581917	0.0795591	0.0557138	0.0806732	0.0542521	0.0572167		0.232491	0.123022	1.88984	0.0029628	1.48135		0.0997345	0.0642678	1.55186	0.21458	1.10105
TAG50:6-FA20:4	C20:4	TAG50:6-FA20:4	14.804	0.00206253	0.00219354	0.00253296	0.00214447	0.00347774	0.00210513	0.000444349	0.00179017	0.0010239	0.000507936	0.00209415	0.00128839	0.000279647	0.00170521	0.000354488	0.000450987	0.000638127	0.000270561	0.000367032	0.000397911	0.000200331	0.000529505	0.000185319	0.000201562		0.00241939	0.00119148	2.03058	0.00586042	1.41262		0.000616504	0.00031361	1.96583	0.220754	1.08751
TAG56:3-FA18:0	C18:0	TAG56:3-FA18:0	11.7941	0.0166281	0.0193396	0.0298285	0.0226243	0.0411153	0.0202216	0.00927294	0.0161807	0.00887636	0.00914485	0.0212628	0.0199635	0.00941981	0.0286953	0.0101452	0.0138432	0.0180093	0.0108454	0.0102062	0.0151997	0.00790325	0.0159455	0.00702307	0.00809792		0.0249596	0.0141169	1.76807	0.0331855	1.17358		0.0151597	0.0107293	1.41293	0.221189	1.08657
TAG50:4-FA16:0	C16:0	TAG50:4-FA16:0	14.4193	0.02709	0.0287398	0.0662683	0.0599644	0.0867927	0.0629616	0.00808759	0.0212245	0.0141682	0.00952194	0.034383	0.0263992	0.00780062	0.031572	0.00781907	0.011799	0.0165762	0.00653017	0.00670488	0.0115341	0.00655393	0.0146293	0.00505843	0.00476109		0.0553028	0.0189641	2.91618	0.00566716	1.41627		0.0136829	0.00820696	1.66723	0.222321	1.08411
PC(18:0/20:1)			15.4743	0.00762899	0.00610384	0.00652136	0.00615472	0.00753114	0.00784811	0.00914698	0.00849457	0.00973029	0.0093884	0.00888646	0.00928284	0.00465618	0.00974606	0.0063981	0.00802518	0.00854526	0.00738281	0.00857661	0.00918799	0.00983323	0.00784883	0.00837636	0.00723098		0.00696469	0.00915492	0.760759	0.00013867	1.68497		0.00745893	0.008509	0.876593	0.227659	1.07264
TAG55:5-FA18:1	C18:1	TAG55:5-FA18:1	8.73426	0.00277232	0.00248907	0.00451709	0.00362742	0.00720317	0.00482742	0.0007335	0.00201295	0.00125578	0.00100446	0.00325347	0.00277329	0.00112193	0.00388831	0.000938799	0.00146008	0.00179	0.000868023	0.00102525	0.00132114	0.000702163	0.00181437	0.000623587	0.000751869		0.00423942	0.00183891	2.3054	0.0147108	1.29931		0.00167786	0.00103973	1.61374	0.230902	1.06575
TAG54:4-FA20:2	C20:2	TAG54:4-FA20:2	13.8879	0.0173876	0.0184536	0.039534	0.0290662	0.068893	0.0397547	0.00688793	0.014668	0.00913214	0.00836147	0.0193556	0.0163167	0.00605896	0.020009	0.00520121	0.00912772	0.00972871	0.00541283	0.0058719	0.00845971	0.00503751	0.00831379	0.00419504	0.00527669		0.0355149	0.0124536	2.85176	0.0166424	1.28197		0.00925641	0.00619244	1.49479	0.231081	1.06537
TAG54:3-FA16:0	C16:0	TAG54:3-FA16:0	12.1542	0.0813064	0.0868852	0.13418	0.0987915	0.153703	0.130718	0.0387703	0.076412	0.0451744	0.0365907	0.0908684	0.0777261	0.0319191	0.114879	0.0346151	0.0484062	0.0565897	0.0332075	0.0355902	0.0456328	0.0290941	0.0498438	0.0271493	0.0307636		0.114264	0.0609236	1.87553	0.00592045	1.4115		0.0532695	0.0363456	1.46564	0.238759	1.04929
TAG48:4-FA20:4	C20:4	TAG48:4-FA20:4	12.9659	0.00809142	0.0094492	0.00850949	0.00692235	0.00955469	0.00727323	0.00270657	0.00815246	0.00426605	0.0020892	0.00750798	0.00521033	0.00193331	0.010419	0.0016915	0.00354179	0.00343675	0.00144428	0.0015611	0.00282882	0.00159195	0.00349318	0.00102815	0.00114572		0.00830006	0.00498876	1.66375	0.0132765	1.3133		0.00374444	0.00194149	1.92864	0.239719	1.04731
CER(16:0)			15.6292	0.018295	0.0124407	0.0313086	0.0194282	0.0273318	0.0188864		0.00843304	0.0151045	0.0157424	0.00769094	0.0225435	0.0170684	0.114179	0.0195064	0.01754	0.014037	0.0262705	0.0154715	0.00702954	0.0100569	0.0217056	0.0119602	0.0220079		0.0212818	0.0139029	1.53074	0.0940095	1.00128		0.034767	0.0147053	2.36425	0.242991	1.04056
LPC(20:1)			8.43436	0.00206307	0.00215392	0.00229241	0.00200171	0.0026426	0.00197502	0.00158302	0.00170102	0.00188226	0.00131981	0.00185447	0.0016685	0.00170446	0.0037529	0.00205624	0.00158109	0.0021122	0.00192655	0.00185114	0.00178108	0.00201073	0.00176121	0.00172684	0.0015814		0.00218812	0.00166818	1.31168	0.00281193	1.48616		0.00218891	0.0017854	1.226	0.247852	1.03064
CE(18:3)	C18:3	C18:3	26.073	0.0040947	0.00256038	0.00808665	0.00666419	0.00473254	0.00500057	0.000753445	0.00148421	0.00117271	0.00115623	0.00289527	0.00372466	0.00239693	0.00313968	0.00155836	0.00117441	0.00306969	0.00131814	0.000828511	0.00321156	0.0012207	0.00181091	0.000641524	0.00107298		0.00518984	0.00186442	2.78362	0.00496603	1.43037		0.00210953	0.00146436	1.44058	0.249059	1.0282
FFA(14:1)			4.13856	0.0199587	0.0250124	0.0348945	0.0302544	0.035149	0.0226806	0.0183361	0.0186603	0.0177778	0.0202469	0.0170213	0.021612	0.0306059	0.0368232	0.0170993	0.0197259	0.017381	0.0202927	0.0151185	0.016131	0.0212817	0.0235496	0.0198624	0.0199432		0.0279916	0.0189424	1.47772	0.00746333	1.38536		0.0236546	0.0193144	1.22472	0.251242	1.02379
TAG50:5-FA16:0	C16:0	TAG50:5-FA16:0	12.2351	0.00469219	0.00473124	0.00884335	0.00653642	0.014721	0.00881777	0.00123502	0.00452676	0.00236998	0.00118375	0.00498863	0.00382315	0.00107891	0.00483817	0.000967057	0.00216518	0.00281872	0.000680858	0.00101085	0.00168382	0.000816465	0.00271578	0.000439816	0.000565683		0.008057	0.00302121	2.66681	0.0131589	1.3145		0.00209148	0.0012054	1.73509	0.253619	1.01902
TAG50:4-FA16:1	C16:1	TAG50:4-FA16:1	12.2715	0.0335444	0.0327322	0.096862	0.0764883	0.113206	0.0731541	0.00866156	0.0274752	0.0164447	0.012184	0.0341775	0.0253759	0.0078748	0.0327932	0.0082028	0.0128511	0.0145144	0.00688827	0.00642524	0.0113667	0.00615714	0.016028	0.00574466	0.00586213		0.0709979	0.0207198	3.42657	0.00481256	1.43365		0.0138541	0.00859732	1.61144	0.253827	1.0186
TAG54:7-FA20:5	C20:5	TAG54:7-FA20:5	13.0819	0.00962332	0.00936441	0.0190218	0.0151582	0.0354036	0.0210705	0.00213852	0.00736842	0.00474604	0.00251427	0.0125366	0.0101828	0.00243323	0.00955859	0.00156888	0.00265269	0.00418657	0.00139164	0.0016413	0.00274204	0.0012287	0.00435192	0.000808271	0.00114315		0.0182736	0.00658112	2.77667	0.0215659	1.24364		0.00363194	0.0019859	1.82886	0.256277	1.01372
TAG52:7-FA16:0			17.3496	0.0020184	0.00235612	0.00373702	0.00215767	0.00523577	0.00280827	0.000459512	0.00203406	0.000941344	0.000433947	0.00203528	0.00193008	0.000137296	0.0064628	0.000536983	0.000515882	0.000775052	0.000748232	0.000242876	0.000355756	0.000242422	0.000814146	0.000179597	0.00017944		0.00305221	0.0013057	2.3376	0.0152254	1.29453		0.00152937	0.000335706	4.55569	0.258388	1.00953
TAG52:8-FA16:1	C16:1	TAG52:8-FA16:1	19.0988	0.000572213	0.000727878	0.000673597	0.000506619	0.00102958	0.000861981	0.000105025	0.000646238	0.000299645	0.000132622	0.000353335	0.000292471	5.62642e-05	0.000648531	9.33486e-05	4.87386e-05	8.01999e-05	5.64031e-05	3.29047e-05	6.52275e-05	3.20223e-05	7.17684e-05	5.16539e-05	3.28261e-05		0.000728645	0.00030489	2.38986	0.00350745	1.46538		0.000163914	4.77338e-05	3.43392	0.260662	1.00504
PI(16:0/18:2)			8.59882	0.0252018	0.018061	0.0416904	0.0327608	0.0512269	0.0383627	0.0238441	0.0146237	0.0108893	0.0181503	0.0221094	0.024818	0.0251436	0.0371333	0.0352317	0.0217737	0.0236467	0.0236329	0.0188568	0.0296119	0.0337282	0.0514253	0.0355798	0.0332022		0.0345506	0.0190725	1.81154	0.0160239	1.28735		0.0277603	0.0337341	0.822917	0.267184	0.992279
FFA(20:0)			5.55384	0.043902	0.0377482	0.0560343	0.0502985	0.0580887	0.0321553	0.0182738	0.0250543	0.0136856	0.0219431	0.018656	0.0497433	0.135469	0.0463497	0.0486065	0.0313003	0.0185129	0.0352586	0.0373135	0.0333401	0.043291	0.0197469	0.0267398	0.03286		0.0463712	0.0245594	1.88813	0.00892231	1.36414		0.0525828	0.0322152	1.63224	0.271175	0.984561
TAG54:5-FA20:5			14.4509	0.00152364	0.00170073	0.00259874	0.00176289	0.00354028	0.00287505	0.000599554	0.00168421	0.00101403	0.000460177	0.001711	0.0018739	0.00151985	0.00200687	0.00049821	0.000784296	0.00100148	0.000382711	0.000463893	0.00100746	0.000457734	0.00146942	0.000288705	0.000262167		0.00233356	0.00122381	1.90679	0.0225444	1.23681		0.00103224	0.00065823	1.5682	0.272265	0.982464
PC(16:0/18:2)			4.66027	0.235128	0.213544	0.329826	0.337706	0.393162	0.317136	0.240558	0.238054	0.242823	0.261847	0.238916	0.255218	0.189333	0.358288	0.201515	0.234404	0.213867	0.235075	0.282198	0.27291	0.33255	0.23464	0.273947	0.236894		0.304417	0.246236	1.23628	0.0635607	1.05016		0.238747	0.27219	0.877134	0.27513	0.976978
LPE(16:1)			18.8993	0.00792163	0.00836084	0.0136344	0.00983757	0.0142838	0.00964037	0.00888471	0.00938641	0.00809899	0.00749757	0.00452743	0.00785358	0.0078374	0.0125904	0.00841678	0.00794464	0.00811563	0.00815272	0.00887815	0.00964118	0.011702	0.0127044	0.0091503	0.00817097		0.0106131	0.00770812	1.37688	0.0500149	1.09846		0.00884293	0.0100412	0.880668	0.277833	0.971831
PS(16:0/20:3)			19.9303	0.010828	0.00567951	0.0081085	0.00711397	0.00517514	0.00788127	0.0112428	0.00981525	0.0108173	0.00505471	0.0159724	0.014125	0.00416121	0.00791036	0.0234318	0.0203985	0.0153094	0.00663015	0.0145144	0.0279379	0.0152393	0.0267061	0.0108331	0.0129818		0.00746441	0.0111712	0.668181	0.0598957	1.06245		0.0129736	0.0180354	0.719337	0.278118	0.97129
TAG53:4-FA16:0			9.29991	0.00359761	0.00380787	0.00522237	0.00401111	0.00947145	0.0069721	0.00149977	0.00310193	0.00155837	0.00159158	0.00440884	0.00398792	0.00157053	0.00546028	0.0014021	0.0021891	0.00264209	0.00130017	0.00178237	0.00250048	0.00128942	0.00207772	0.0012375	0.00110301		0.00551375	0.0026914	2.04865	0.0266196	1.21046		0.00242738	0.00166508	1.45781	0.288595	0.951617
LPE(18:2)			6.67832	0.00899156	0.0102273	0.0182317	0.0146022	0.032906	0.0153728	0.00910422	0.00867094	0.00916559	0.0105964	0.00903324	0.0107343	0.0110866	0.0162865	0.00872861	0.0107344	0.00991426	0.00877509	0.0110271	0.0128807	0.0150833	0.01404	0.0105364	0.0111346		0.0167219	0.00955077	1.75085	0.0704255	1.02838		0.0109209	0.0124503	0.877159	0.290512	0.948062
LPC(18:1)			3.03778	0.0386029	0.040175	0.042655	0.0384638	0.0501372	0.0401581	0.0349969	0.0358047	0.0348815	0.0330383	0.0345968	0.0410232	0.0384938	0.0666528	0.0408688	0.0351017	0.0459092	0.0407671	0.042832	0.0395486	0.0415976	0.0380386	0.0383216	0.0361692		0.0416987	0.0357236	1.16726	0.018159	1.26937		0.0446322	0.0394179	1.13228	0.29715	0.935852
TAG46:4-FA18:2			15.917	0.000257127	0.000194927	0.00102227	0.000877539	0.00258728	0.00144325	8.99976e-05	0.000112046	0.000127429	0.000194769	0.000905364	0.000428646	0.000230767	0.000605711	8.8039e-05	0.000492521	0.000418895	9.17807e-05	0.000466513	0.00112183	0.000247197	0.0031795	6.00312e-05	9.40297e-05		0.00106373	0.000309709	3.43462	0.0775693	1.00723		0.000321286	0.000861516	0.372931	0.303486	0.924338
TAG50:3-FA16:1			11.923	0.136257	0.141366	0.329535	0.25954	0.351985	0.273019	0.042097	0.112117	0.0655903	0.0582749	0.12643	0.120965	0.0363192	0.163882	0.0425126	0.0616686	0.0750345	0.0388819	0.0431964	0.061237	0.0376932	0.0708139	0.0342763	0.036555		0.248617	0.0875789	2.83877	0.00253288	1.49561		0.0697165	0.0472953	1.47407	0.30511	0.921408
Carnitine_C8			2.61905	0.00748531	0.00784789	0.0115714	0.012029	0.0057301	0.00440309	0.00356348	0.00413959	0.00828716	0.00474518	0.0036778	0.00515572	0.0058249	0.00767735	0.0021331	0.00360489	0.0041542	0.0234041	0.011215	0.00563665	0.0261231	0.00782013	0.0133542	0.0106391		0.0081778	0.00492816	1.6594	0.048199	1.1056		0.00779975	0.0124647	0.625748	0.310013	0.912618
TAG54:7-FA18:1			11.6398	0.0134441	0.0139053	0.0231249	0.0166662	0.0454727	0.0234343	0.00322698	0.0120441	0.00640566	0.0033867	0.0166222	0.0114434	0.00210904	0.0107898	0.00257596	0.00389742	0.00530369	0.00181054	0.001218	0.00388178	0.00127209	0.00705667	0.000855094	0.00128141		0.0226746	0.00885485	2.5607	0.0276107	1.2045		0.00441441	0.00259417	1.70167	0.310614	0.911545
TAG52:5-FA20:5			10.6051	0.0132041	0.0151719	0.0178086	0.0153053	0.0244777	0.0180199	0.00576028	0.0132205	0.0077602	0.00549544	0.0145771	0.0136001	0.00400764	0.0150212	0.00417025	0.00620549	0.0088219	0.0043004	0.00374393	0.00588857	0.00495323	0.00830204	0.00350386	0.0039696		0.0173313	0.0100689	1.72126	0.0113349	1.33415		0.00708782	0.0050602	1.4007	0.312556	0.908088
TAG52:4-FA20:3			11.2553	0.0613247	0.0643535	0.0944248	0.0688997	0.0801182	0.0715457	0.0228333	0.05945	0.0315332	0.0214714	0.0491197	0.0452287	0.0119678	0.0618277	0.016768	0.027527	0.0277697	0.0148977	0.0156302	0.0230759	0.0154736	0.0257098	0.0153405	0.0161966		0.0734444	0.0382727	1.91898	0.00134031	1.54841		0.026793	0.0185711	1.44272	0.312977	0.907341
PE(18:2/20:2)			28.7121	0.0202571	0.0121199	0.0240762	0.0266477	0.0287665	0.0241233	0.0116316	0.0133486	0.0137553	0.0128365	0.010062	0.00983744	0.00506282	0.0128004	0.0118552	0.013088	0.0156068	0.0136429	0.0135992	0.0158399	0.00937808	0.0222445	0.0108367	0.0152428		0.0226651	0.0119119	1.90273	0.00158164	1.53542		0.0120094	0.0145235	0.82689	0.313657	0.906135
TAG54:4-FA20:4			11.6962	0.1724	0.173987	0.225015	0.157914	0.241074	0.203976	0.0838048	0.158878	0.0983014	0.089058	0.195111	0.18184	0.0695768	0.203644	0.0702248	0.0878046	0.122716	0.0943275	0.0920247	0.10059	0.0730563	0.0830979	0.0822101	0.0833437		0.195728	0.134499	1.45524	0.0310289	1.18506		0.108049	0.0857205	1.26048	0.314024	0.905483
TAG54:3-FA20:2			16.2554	0.0562199	0.0567853	0.0893495	0.0708677	0.101551	0.0767784	0.0265584	0.0561444	0.0328116	0.025437	0.0521034	0.0444557	0.0193505	0.0770494	0.0220977	0.0330449	0.0402158	0.0203961	0.0240038	0.0339138	0.021539	0.0320176	0.01918	0.0229749		0.0752587	0.0395851	1.90119	0.00287021	1.48428		0.0353591	0.0256049	1.38095	0.319453	0.895907
DAG(16:1/20:4)			28.1532	0.000194092	0.000147329	0.000191718	0.000110833	0.000295335	0.000235276	0.000107229	0.000105238	9.34839e-05	0.000165279	0.000111015	0.000107712	0.000115166	0.000124068	3.68086e-05	0.000102625	6.2104e-05	9.50376e-05	9.34752e-05	4.80637e-05	9.44134e-05	7.98753e-05	5.4003e-05	6.7197e-05		0.000195764	0.000114993	1.7024	0.0175546	1.2743		8.93015e-05	7.28379e-05	1.22603	0.323032	0.889641
TAG52:6-FA18:2			12.5639	0.00599264	0.0069637	0.0272204	0.0198658	0.0674733	0.0289951	0.00118205	0.00435694	0.00273117	0.00233497	0.0118517	0.00664515	0.00130796	0.00656308	0.00104966	0.00178476	0.0026185	0.000816007	0.00107589	0.00213635	0.000860017	0.00300319	0.000524014	0.000522262		0.0260851	0.00485032	5.37802	0.0459653	1.11466		0.00235666	0.00135362	1.741	0.326103	0.884296
FFA(22:6)			8.91443	0.131224	0.136179	0.124325	0.106153	0.187764	0.154506	0.103198	0.0854122	0.0921406	0.0799937	0.102022	0.0709748	0.013544	0.0459905	0.086968	0.0318702	0.0755523	0.0462692	0.0539551	0.0298037	0.0279266	0.0318279	0.0329602	0.0499591		0.140025	0.0889569	1.57408	0.00233103	1.50296		0.0500323	0.0377388	1.32575	0.330642	0.876445
PI(18:1/18:2)			18.4867	0.0202649	0.0261859	0.0317213	0.0242279	0.0321116	0.0220274	0.0168179	0.0118019	0.00915827	0.0120755	0.0188234	0.0161686	0.0121112	0.0212063	0.0201495	0.028991	0.0201997	0.0198377	0.0178201	0.0164327	0.0303446	0.0319345	0.0186005	0.0294942		0.0260898	0.0141409	1.84499	0.000777442	1.5878		0.0204159	0.0241044	0.846978	0.33712	0.865343
TAG52:4-FA20:2			10.9689	0.00382863	0.00380731	0.00613909	0.00530019	0.00837824	0.00595931	0.00141353	0.00380372	0.00212432	0.00145131	0.00342787	0.00241651	0.000755726	0.00387495	0.000933149	0.00216029	0.00166424	0.00101847	0.00106091	0.00146014	0.00108	0.00184373	0.000933229	0.00103999		0.0055688	0.00243954	2.28272	0.00307239	1.47797		0.00173447	0.00123633	1.40291	0.342161	0.856783
TAG52:5-FA16:0			13.066	0.0522747	0.067565	0.154319	0.115952	0.307862	0.180024	0.0162228	0.0503425	0.0322142	0.0212802	0.109345	0.0653	0.0163569	0.059948	0.0153665	0.0222494	0.0338708	0.0121894	0.0162831	0.028187	0.0106123	0.0362413	0.00767813	0.00854132		0.146333	0.0491175	2.97924	0.0374325	1.15244		0.0266635	0.0179239	1.4876	0.343016	0.855336
TAG50:1-FA16:1			11.2175	0.070474	0.0667487	0.0848434	0.0708367	0.0771026	0.076899	0.0456497	0.0789437	0.0462524	0.0449493	0.0706627	0.0613187	0.0447409	0.0799355	0.0436332	0.062591	0.0618872	0.050549	0.0561186	0.0720293	0.0657817	0.0610268	0.0604172	0.0639005		0.074484	0.0579628	1.28503	0.0299106	1.19125		0.0572228	0.0632124	0.905247	0.345749	0.85073
TAG42:2-FA18:2			12.6675	0.000615077	0.000638438	0.00229359	0.00196054	0.004483	0.00324457	0.000312163	0.000247144	0.000330295	0.00028309	0.00213037	0.00124397	0.00095125	0.00282805	0.000401157	0.00202692	0.00148983	0.000248836	0.00151155	0.0041067	0.000877618	0.0104151	0.000205534	0.000525294		0.00220587	0.000757838	2.91074	0.0624108	1.05396		0.00132434	0.00294029	0.450411	0.350766	0.842323
LPE(20:3)			7.85971	0.00986879	0.0104235	0.0125978	0.00966776	0.0145069	0.0125707	0.00989489	0.00957693	0.00962201	0.00817089	0.00796539	0.0096726	0.00621343	0.0132131	0.00779776	0.0104409	0.0101141	0.0101695	0.0090284	0.0125294	0.0130014	0.012803	0.00857122	0.00955839		0.0116059	0.00915045	1.26834	0.0169275	1.27954		0.00965813	0.0109153	0.884825	0.355248	0.834869
DAG(16:0/18:3)			15.6303	0.000238647	0.000140489	0.000727294	0.000553878	0.00106847	0.000901332	0.000108273	0.000211811	0.000133895	0.000241177	0.000246967	0.000316714	0.000158016	0.00023936	0.000138399	7.75242e-05	0.000146397	0.000161324	0.000201513	0.000203251	0.000211716	0.000131304	0.000155424	0.000163106		0.000605019	0.000209806	2.8837	0.02708	1.20767		0.000153503	0.000177719	0.863743	0.355498	0.834455
TAG55:5-FA18:2			23.5996	0.000821982	0.000689584	0.00263409	0.00212784	0.00689887	0.0034362	0.000200708	0.00044986	0.000345833	0.000505149	0.00178355	0.000989748	0.000316081	0.000976488	0.00025636	0.000254155	0.000563573	0.000179462	0.000386877	0.000454267	0.000236977	0.000434142	8.33518e-05	0.000156227		0.00276809	0.000712475	3.88518	0.0584007	1.06762		0.000424353	0.000291974	1.4534	0.360976	0.825412
TAG54:3-FA16:1			12.3408	0.010308	0.00985481	0.0139422	0.0107475	0.0138167	0.0113938	0.00443761	0.0101508	0.00534129	0.00467031	0.00884532	0.00763072	0.0037127	0.0115358	0.00419196	0.00699964	0.00678768	0.00404433	0.00422964	0.00641394	0.00407816	0.00709161	0.00397326	0.00375445		0.0116772	0.00684601	1.70569	0.00259675	1.49338		0.00621202	0.00492351	1.26171	0.362496	0.822915
TAG52:4-FA16:1			14.2288	0.0596605	0.0628181	0.163559	0.131443	0.201858	0.143551	0.0194876	0.0462401	0.028135	0.0273349	0.0612919	0.0546661	0.0183629	0.0768875	0.01736	0.0280004	0.0330028	0.0158249	0.0185478	0.0317655	0.0151548	0.0389204	0.0119224	0.0132238		0.127148	0.0395259	3.21683	0.00448334	1.44097		0.0315731	0.0215891	1.46245	0.364319	0.81993
TAG50:3-FA20:3			9.88627	0.0317383	0.0339312	0.0322043	0.0292169	0.0320274	0.0309148	0.0141021	0.0307619	0.0169137	0.0110866	0.0277165	0.0232654	0.00780995	0.0310155	0.00917936	0.0180937	0.0173718	0.00801703	0.00925877	0.0141168	0.0101381	0.015836	0.00950538	0.0107738		0.0316722	0.0206411	1.53442	0.00699626	1.3928		0.0152479	0.0116048	1.31393	0.365262	0.818388
TAG44:3-FA18:2			13.3437	0.000403472	0.000321717	0.00160678	0.00134451	0.00309572	0.00177223	0.000114586	0.000189227	0.000232105	0.00022015	0.00133821	0.000640866	0.000616961	0.00168248	0.000249758	0.00120513	0.000866525	0.000165258	0.000793233	0.00226818	0.000584095	0.00647445	0.000114169	0.000349968		0.00142407	0.000455857	3.12394	0.0610637	1.05848		0.000797685	0.00176402	0.452198	0.365575	0.817876
TAG56:3-FA18:1			17.5422	0.0299032	0.0227713	0.0479611	0.0368839	0.0595338	0.0390093	0.0113258	0.0255497	0.0143036	0.0119564	0.0330219	0.0284784	0.0193795	0.0789723	0.0176485	0.0343297	0.0329723	0.0134661	0.0166226	0.0344334	0.0125466	0.0515765	0.00518564	0.00773772		0.0393438	0.0207726	1.89402	0.0178856	1.27158		0.0327947	0.0213504	1.53602	0.374582	0.803261
TAG54:6-FA20:5			11.3822	0.0207934	0.0209208	0.0323993	0.0256005	0.0418315	0.0319186	0.00646712	0.0189081	0.0128244	0.00675576	0.0221434	0.0196022	0.00575273	0.0272381	0.00596718	0.0100569	0.0132119	0.00413441	0.00526711	0.0103317	0.00490783	0.0163674	0.00284609	0.00389551		0.0289107	0.0144502	2.00072	0.00740415	1.38628		0.0110602	0.00726928	1.5215	0.375948	0.801062
FFA(18:0)			14.7956	0.0418077	0.00586237	0.0397151	0.0355298	0.0475878	0.0320819	0.00468334	0.00293791	0.00563691	0.00236795	0.000692301	0.0386523	0.0486327	0.0215971	0.0191664	0.00839002	0.00351889	0.00506993	0.00435893	0.00171091	0.0105863	0.0033282	0.00471439	0.0348224		0.0337641	0.00916178	3.68532	0.0153869	1.29306		0.0177292	0.00992019	1.78718	0.384412	0.787519
TAG54:3-FA20:1			9.47286	0.0140317	0.0147887	0.0258872	0.0222319	0.0370689	0.0246179	0.00732165	0.0139327	0.00800429	0.00773295	0.0161484	0.0139895	0.00691935	0.0215767	0.00705291	0.0102254	0.0107304	0.00650605	0.00820515	0.0112174	0.00601646	0.0115857	0.00579796	0.00614661		0.0231044	0.0111882	2.06506	0.0106553	1.34208		0.0105018	0.00816154	1.28674	0.384667	0.787113
DAG(16:0/16:1)			23.8573	0.000477437	0.000289579	0.000689851	0.000348983	0.000626303	0.00062232	0.000234788	0.00026445	0.000233917	0.000457842	0.000354691	0.000343988	0.00022259	0.000293336	0.000150242	0.000196531	0.000423889	0.000225427	0.000258018	0.000238251	0.00041203	0.000292798	0.000220726	0.000361742		0.000509079	0.000314946	1.6164	0.0283442	1.20019		0.000252003	0.000297261	0.847749	0.385097	0.786428
TAG46:3-FA14:0			10.2104	0.00471624	0.00500788	0.00837881	0.0063406	0.0105016	0.0065349	0.00138775	0.0052953	0.00276808	0.00135676	0.00588954	0.00368823	0.00128772	0.00495085	0.00128673	0.00339916	0.00267768	0.000653959	0.00189138	0.00373651	0.00128171	0.00695636				0.00691334	0.00339761	2.03476	0.0143966	1.30229		0.00237601	0.00346649	0.685424	0.427027	0.784567
TAG52:3-FA16:1			14.7786	0.100502	0.0907746	0.184282	0.14248	0.165544	0.147252	0.0362701	0.0814649	0.0511806	0.0458765	0.091482	0.0763937	0.0390042	0.151704	0.0391979	0.0750845	0.0694347	0.038149	0.0390265	0.0684493	0.0348412	0.0914912	0.0307889	0.0369805		0.138473	0.063778	2.17117	0.00159924	1.53454		0.0687624	0.0502629	1.36805	0.387319	0.782903
TAG53:1-FA16:0			7.83392	0.00347777	0.00383159	0.007175	0.00496967	0.00928903	0.00760843	0.0015659	0.0033827	0.00228194	0.00210281	0.00616547	0.00504616	0.0035536	0.00849647	0.00274256	0.00415153	0.00447319	0.00213767	0.00311235	0.00491637	0.00229966	0.00574246	0.00123032	0.00194911		0.00605858	0.00342416	1.76936	0.0536313	1.08475		0.00425917	0.00320838	1.32752	0.389769	0.779025
TAG46:3-FA18:1			12.8831	0.000917247	0.000669278	0.00361228	0.00302348	0.00508247	0.00363225	0.000378065	0.000701466	0.000581272	0.000436019	0.00314132	0.0017223	0.00201562	0.00432697	0.000585636	0.00351093	0.00261859	0.000406867	0.00222264	0.00596529	0.00141272	0.0175694	0.000290983	0.000920473		0.00282284	0.00116007	2.43332	0.0726831	1.02155		0.0022441	0.00473025	0.474415	0.390495	0.77788
TAG44:2-FA18:2			8.50168	0.00139556	0.00119651	0.00575302	0.00497317	0.00903052	0.00569153	0.000482479	0.000982074	0.000819632	0.000762484	0.00533032	0.00274877	0.00249773	0.00556813	0.000962615	0.00449104	0.00331183	0.000572836	0.00308582	0.00749594	0.00197567	0.020696	0.000475088	0.00103067		0.00467338	0.00185429	2.52031	0.0780977	1.00572		0.0029007	0.0057932	0.500707	0.394471	0.771622
TAG46:3-FA18:2			9.80573	0.0014666	0.00128945	0.00556964	0.00449568	0.00890441	0.00513529	0.000663986	0.00117569	0.000997106	0.000875968	0.00471402	0.00249811	0.00205506	0.00568191	0.000900094	0.00416995	0.00286063	0.000425007	0.00262294	0.00725106	0.00177122	0.0191562	0.000377311	0.00109205		0.00447684	0.00182081	2.4587	0.0726924	1.02152		0.00268211	0.00537846	0.498676	0.395917	0.769353
TAG44:2-FA16:0			9.99428	0.00124828	0.00115285	0.00449651	0.00321223	0.00701625	0.00441961	0.000472455	0.000891553	0.00067813	0.000502188	0.00371047	0.00205855	0.00152981	0.00435723	0.000764581	0.00354376	0.00274771	0.00039527	0.0023073	0.00581021	0.00167187	0.0139991	0.000357798	0.000917762		0.00359095	0.00138556	2.5917	0.0618958	1.05568		0.00222306	0.00417734	0.532171	0.397491	0.766888
TAG56:2-FA16:0			11.3039	0.00485041	0.00542444	0.0100111	0.00744145	0.0125175	0.0100082	0.00244868	0.00485106	0.00316106	0.00241435	0.00703012	0.00560307	0.00465378	0.0152182	0.00404868	0.00594811	0.00693639	0.0027267	0.00353356	0.00722261	0.00263233	0.010131	0.00160435	0.00235392		0.00837551	0.00425139	1.97006	0.0168534	1.28017		0.00658864	0.00457963	1.43868	0.399873	0.763169
TAG49:3-FA16:1			12.5939	0.00346645	0.00421121	0.0103695	0.00786545	0.0164403	0.00936323	0.0011392	0.00367899	0.00187985	0.00310337	0.00533327	0.00356872	0.00124501	0.00478006	0.00110449	0.00197638	0.00203913	0.00106851	0.00112608	0.00226935	0.00115945	0.00258099	0.000694444	0.000934621		0.00861935	0.00311723	2.76506	0.0213367	1.24528		0.0020356	0.00146082	1.39346	0.401986	0.759878
TAG52:6-FA18:1			14.2817	0.0031623	0.0032105	0.00724242	0.00543271	0.0116682	0.00637465	0.000661975	0.00273137	0.00142285	0.000779062	0.00335053	0.0023971	0.000638599	0.00319547	0.000568935	0.00139148	0.00140353	0.000363518	0.000551411	0.00120493	0.000426241	0.00216297	0.000139688	0.000307353		0.0061818	0.00189048	3.26996	0.0104082	1.34505		0.00126026	0.000798764	1.57776	0.402319	0.75936
TAG52:3-FA14:0			10.9771	0.00863938	0.00887581	0.0106476	0.00769754	0.0105532	0.00972703	0.00381777	0.00906673	0.00515049	0.00320486	0.00897428	0.00673888	0.00262579	0.0104099	0.0029471	0.00536177	0.00525104	0.00226634	0.00325515	0.00512807	0.00279772	0.00581931	0.00221912	0.00242614		0.00935677	0.00615883	1.51924	0.0182705	1.26847		0.00481032	0.00360759	1.33339	0.406828	0.752371
TAG48:4-FA16:1			13.2878	0.00668024	0.00802747	0.0130678	0.0114423	0.0175409	0.0114666	0.00189135	0.00740477	0.0038805	0.00206723	0.00670523	0.00481167	0.00110421	0.00561522	0.00165739	0.0029309	0.00273914	0.00114964	0.00141102	0.0025288	0.00116444	0.00366166	0.00113986	0.00110835		0.0113709	0.00446013	2.54946	0.00364268	1.46172		0.00253275	0.00183569	1.37973	0.411899	0.744557
TAG54:1-FA20:0			14.5699	0.00562675	0.00700351	0.0116593	0.008617	0.0145218	0.01212	0.00330036	0.0073941	0.00434345	0.00415887	0.0107991	0.00806854	0.00694633	0.0201962	0.00600302	0.00797775	0.0104056	0.00431583	0.00557855	0.0109064	0.0043385	0.0126568	0.00355084	0.00435069		0.00992473	0.00634408	1.56441	0.0778249	1.00649		0.00930745	0.00689697	1.3495	0.412297	0.743944
TAG56:9-FA20:5			14.8757	0.00419331	0.00485025	0.00917476	0.00637291	0.0198192	0.00939873	0.000958084	0.00280616	0.00178528	0.00131461	0.00568438	0.00401398	0.000715347	0.00442424	0.000579091	0.000874301	0.00173173	0.000514878	0.000630772	0.00125839	0.000573275	0.00219509	0.000312757	0.000357906		0.00896818	0.00276042	3.24885	0.0299652	1.19094		0.00147326	0.000888032	1.65902	0.412465	0.743687
TAG52:5-FA18:1			17.1043	0.0239742	0.0240711	0.0642833	0.0516359	0.086947	0.0524406	0.00542041	0.0195629	0.0112347	0.00841349	0.0276102	0.0208056	0.00635128	0.0256974	0.00527342	0.0112534	0.0120279	0.00406894	0.00521217	0.00954888	0.00383337	0.0192011	0.00253662	0.00305668		0.0505587	0.0155079	3.26019	0.00738209	1.38663		0.0107787	0.00723147	1.49053	0.415449	0.739114
PG(16:0/18:3)			12.6389	0.00332873	0.00450872	0.00519434	0.00387124	0.00696365	0.00435104	0.00286844	0.00449804	0.00383187	0.00311417	0.00290127	0.00387268	0.00238785	0.0039818	0.00169061	0.00273937	0.00262185	0.00287985	0.00209391	0.00248754	0.00408452	0.00264329	0.00333556	0.00396724		0.00470295	0.00351441	1.33819	0.0693463	1.03171		0.00271689	0.00310201	0.875848	0.415645	0.738814
PG(18:0/22:5)			13.1182	0.00213839	0.00404459	0.00435559	0.00341212	0.00485076	0.00309045	0.00130742	0.00343626	0.00247732	0.00141012	0.00211659	0.00273209	0.00066042	0.00185559	0.00067269	0.000532863	0.000929028	0.000914019	0.000743177	0.00068928	0.000794037	0.000717524	0.000598398	0.00099242		0.00364865	0.00224663	1.62405	0.0220823	1.24001		0.000927434	0.000755806	1.22708	0.418628	0.73426
TAG56:5-FA20:1			14.247	0.00590877	0.00519443	0.0100136	0.00795048	0.016049	0.00956698	0.00253373	0.00503208	0.00360578	0.0034072	0.00794254	0.00544209	0.00221214	0.00622617	0.00179578	0.00308615	0.00359786	0.00203769	0.00222804	0.00345469	0.0016309	0.00448554	0.00141973	0.00145685		0.00911388	0.00466057	1.95553	0.0311876	1.1842		0.0031593	0.00244596	1.29164	0.419533	0.732881
TAG48:3-FA16:1			6.30309	0.0384309	0.0377364	0.07376	0.0603835	0.0668317	0.0558441	0.0105873	0.0345323	0.0214118	0.0135625	0.0346628	0.0288218	0.00744592	0.0364473	0.00995882	0.0176323	0.018787	0.00764909	0.00822187	0.0152603	0.00923926	0.0194016	0.00789363			0.0554978	0.0239297	2.3192	0.00162494	1.53325		0.0163201	0.0120033	1.35963	0.443332	0.729464
PS(16:0/22:5)			7.91997	0.0233895	0.0532273	0.0520959	0.0346678	0.0354143	0.0297546	0.0386309	0.0255708	0.0269194	0.0123488	0.0274316	0.0264354	0.0250441	0.0285561	0.0366156	0.0190072	0.0407324	0.0257785	0.0302539	0.0345592	0.0306682	0.0376869	0.0219806	0.0424362		0.0380916	0.0262228	1.45261	0.0759496	1.0119		0.029289	0.0329308	0.889409	0.422573	0.728263
TAG56:3-FA20:1			14.6719	0.0123815	0.0137855	0.0241726	0.0189555	0.0273471	0.0194723	0.00540357	0.0116501	0.00767369	0.00619698	0.0186048	0.0129168	0.00982941	0.0358733	0.00842537	0.0171776	0.0151553	0.00784515	0.00846277	0.0181166	0.00602528	0.0251631	0.0034126	0.00521154		0.0193524	0.0104077	1.85944	0.0167788	1.2808		0.0157177	0.0110653	1.42045	0.42338	0.727039
TAG56:4-FA18:2			15.4577	0.00689512	0.00754512	0.0147815	0.0125647	0.0344674	0.0176295	0.00262503	0.00553632	0.00372652	0.00422505	0.0118073	0.0086141	0.00399165	0.0129876	0.00277969	0.00470947	0.00551789	0.00271849	0.00425132	0.00578748	0.00259949	0.00753518	0.00129272	0.00201883		0.0156472	0.00608905	2.56973	0.0532675	1.0861		0.00545079	0.00391417	1.39258	0.42632	0.722591
TAG51:4-FA16:1			12.284	0.00165615	0.00189567	0.0047076	0.00396488	0.00792253	0.00535091	0.000444783	0.00132937	0.000746673	0.000715553	0.00222873	0.00160119	0.000598863	0.00178473	0.000435538	0.000750933	0.000854299	0.000291118	0.000401616	0.000684075	0.000367655	0.00102361		0.000404141		0.00424963	0.00117772	3.60836	0.0112969	1.33458		0.000785914	0.000576219	1.36392	0.448836	0.720985
TAG51:3-FA16:1			19.8667	0.00404133	0.00403164	0.0106398	0.00892525	0.0145923	0.00916938	0.00133041	0.00348628	0.00217445	0.00248802	0.00483064	0.00483168	0.00198832	0.00623331	0.00181995	0.00285469	0.00253761	0.00123795	0.0012107	0.00308594	0.00149498	0.00411146	0.00102789	0.00135474		0.00856661	0.00319025	2.68525	0.0120411	1.32628		0.00277864	0.00204762	1.35701	0.430737	0.715936
TAG52:3-FA20:2			13.5164	0.0198751	0.0196063	0.0266549	0.0213771	0.0254777	0.0217416	0.00792674	0.0177923	0.0101793	0.00723931	0.0165386	0.0127755	0.00531796	0.0205348	0.0064646	0.0114867	0.0107451	0.0059829	0.00684323	0.0100554	0.00731334	0.0105383	0.00633011	0.00746175		0.0224555	0.0120753	1.85962	0.00072752	1.59228		0.0100887	0.00809036	1.247	0.43332	0.712061
TAG48:5-FA18:2			12.7304	0.000363764	0.000356727	0.000948274	0.000861916	0.00251508	0.00134698	0.000103444	0.000229622	0.000209313	0.000119464	0.00107236	0.000427504	0.000179823	0.000458131	0.00012113	0.000360521	0.000242624	6.96209e-05	0.000350609	0.000585626	0.000117023	0.00115654	4.17254e-05	7.89012e-05		0.00106546	0.000360285	2.95726	0.0791795	1.00264		0.000238642	0.000388404	0.614415	0.437507	0.705801
TAG48:4-FA16:0			10.7409	0.00322903	0.00375724	0.00748938	0.00513201	0.00972703	0.00578311	0.000818314	0.00330009	0.00184366	0.000873664	0.00449061	0.00270513	0.00084591	0.00408792	0.000988173	0.0018316	0.00218017	0.00062538	0.000837658	0.0017854	0.000839678	0.00297613	0.000429506	0.000475304		0.00585297	0.00233858	2.50279	0.0122911	1.32358		0.00175986	0.00122394	1.43786	0.437821	0.705333
MAG 18:2			23.3501	0.000704237	0.000695661	0.000992938	0.000724742	0.00134434	0.00107185	0.000452498	0.000884459	0.000561311	0.000452652	0.000736672	0.000590181	0.000218095	0.000407926	0.000302182	0.00021596	0.000347785	0.000386841	0.000401017	0.000356026	0.000317797	0.000364824	0.000282948	0.000338628		0.000922296	0.000612962	1.50465	0.0355912	1.16138		0.000313131	0.00034354	0.911485	0.437862	0.705271
DAG(16:1/18:0)			27.0388	0.000128339	0.000200203	0.000280365	0.00028897	0.000193528	0.000393866	8.81794e-05	0.000158704	0.000109626	0.000162456	5.92292e-05	0.00011733	0.000215161	3.60525e-05	4.15724e-05	7.69557e-05	7.49262e-05	0.000106492	0.000162438	8.82792e-05	0.000149856	9.87164e-05	0.000140496	6.26532e-05		0.000247545	0.000115921	2.13547	0.00992087	1.35107		9.186e-05	0.000117073	0.784638	0.439155	0.703345
TAG48:4-FA14:0			12.2624	0.0059488	0.00659441	0.0103296	0.00783688	0.0140727	0.00827427	0.0015097	0.00611677	0.00287675	0.00153112	0.00609224	0.0040869	0.00103285	0.00482273	0.000998067	0.00210679	0.00241516	0.000759553	0.000957899	0.00212625	0.000947027	0.00319079	0.000647463	0.000670274		0.00884276	0.00370225	2.38849	0.00612296	1.4078		0.00202253	0.00142328	1.42103	0.442625	0.698189
TAG58:2-FA18:1			11.2654	0.00216179	0.00298769	0.00668273	0.00494287	0.00931214	0.00629757	0.0011043	0.00223416	0.00153186	0.00156224	0.00415122	0.00356643	0.00378322	0.011693	0.00236008	0.00447317	0.00461591	0.00180871	0.0021303	0.00494932	0.00175629	0.00866387	0.000847497	0.00127464		0.00539746	0.00235837	2.28864	0.0277408	1.20373		0.00478901	0.00327032	1.46439	0.443989	0.696167
TAG52:4-FA18:2			13.8792	0.103522	0.12487	0.454575	0.357562	0.851324	0.536165	0.0331398	0.0768537	0.0502241	0.086784	0.272048	0.171145	0.049395	0.157674	0.0351359	0.0485928	0.0764573	0.032272	0.0631048	0.0761605	0.0314662	0.0826899	0.0177281	0.0208043		0.40467	0.115032	3.51788	0.0363588	1.15762		0.0665879	0.048659	1.36846	0.446137	0.692991
TAG54:2-FA16:0			10.1402	0.049481	0.0492553	0.0780129	0.0588356	0.0800339	0.0685806	0.0266481	0.0491079	0.0300436	0.0255023	0.0538791	0.0485652	0.0294388	0.10101	0.0288072	0.0460974	0.0505424	0.0254561	0.0338576	0.0500667	0.0279235	0.0584515	0.0213519	0.0280922		0.0640332	0.0389577	1.64366	0.00836701	1.37189		0.0468919	0.0366239	1.28036	0.448391	0.689665
TAG52:2-FA16:0			12.7833	0.433077	0.451926	0.787718	0.632319	0.875083	0.750906	0.218717	0.382963	0.255087	0.265188	0.543753	0.480006	0.300334	0.753736	0.287185	0.450447	0.493711	0.241981	0.340812	0.48151	0.242867	0.611167	0.155089	0.200798		0.655171	0.357619	1.83204	0.00904784	1.36244		0.421232	0.338707	1.24365	0.454833	0.680202
TAG56:8-FA20:5			17.4031	0.00599882	0.00624422	0.0116841	0.00994721	0.0242826	0.0134116	0.0016925	0.00450437	0.00259278	0.00196444	0.00800579	0.00619748	0.00142745	0.00665534	0.000936918	0.00178067	0.00290925	0.00113995	0.00113572	0.00209282	0.000910319	0.00445703	0.000562334	0.000768938		0.0119281	0.00415956	2.86763	0.0245044	1.22374		0.00247493	0.00165453	1.49585	0.460264	0.672273
TAG48:2-FA16:1			12.7085	0.13304	0.145574	0.247567	0.196707	0.179903	0.174461	0.0527595	0.143699	0.0788264	0.0590505	0.125412	0.122366	0.0429166	0.173686	0.0523489	0.0862415	0.0849327	0.0460871	0.0497609	0.079623	0.0522408	0.0969461	0.0495671	0.0601177		0.179542	0.0970188	1.85059	0.00471956	1.43568		0.0810355	0.0647093	1.2523	0.467452	0.661848
TAG50:5-FA20:5			14.8254	0.00413754	0.00513163	0.00591731	0.00494191	0.00811106	0.00570596	0.00127447	0.0043889	0.00216853	0.00080543	0.00535	0.00413057	0.000838064	0.00331834	0.000857334	0.00238148	0.00223764	0.000752795	0.000841337	0.00180504	0.000890616	0.00316257	0.000415881	0.000499762		0.00565757	0.00301965	1.87358	0.0184125	1.26734		0.00173094	0.0012692	1.36381	0.46794	0.661141
TAG54:2-FA20:1			14.645	0.0650248	0.0589472	0.0883317	0.0668565	0.0852502	0.0657617	0.0333468	0.0606329	0.0383691	0.0283286	0.0641	0.0541749	0.0333143	0.102166	0.0364066	0.0573808	0.0607206	0.0295674	0.0382307	0.0604745	0.0335551	0.06692	0.0284822	0.0337351		0.0716953	0.046492	1.5421	0.0095319	1.35604		0.0532594	0.0435663	1.22249	0.469704	0.658596
TAG50:4-FA18:2			13.5155	0.0161142	0.0188232	0.0648275	0.0560347	0.105921	0.0620954	0.00523437	0.0137533	0.00934229	0.00791238	0.0352163	0.0225918	0.00691685	0.0271657	0.00500614	0.00929351	0.0114698	0.00422295	0.00719934	0.0114837	0.00472095	0.0160016	0.00286163	0.00350219		0.0539694	0.0156751	3.44301	0.023729	1.22882		0.0106792	0.00762823	1.39995	0.470226	0.657844
TAG49:2-FA16:1			8.06628	0.00985806	0.0112637	0.021791	0.0184962	0.0256239	0.0176185	0.00361895	0.00942641	0.00553873	0.00831944	0.0113251	0.0103727	0.00505928	0.0178404	0.00525802	0.00886742	0.00941175	0.00431608	0.00461753	0.00949614	0.00543839	0.0120272	0.00347648	0.00460035		0.0174419	0.00810021	2.15327	0.00679058	1.3962		0.00845883	0.00660935	1.27983	0.473467	0.65318
TAG53:2-FA16:0			12.5968	0.0060684	0.00631779	0.0139864	0.0107361	0.0191159	0.0136431	0.00255386	0.00515544	0.00383424	0.00297861	0.00973167	0.00787756	0.00509932	0.0157891	0.00450378	0.00718073	0.00803344	0.00289471	0.00570598	0.00874509	0.00300967	0.0107501	0.00182969	0.00290799		0.0116446	0.00535523	2.17444	0.023653	1.22932		0.00725017	0.00549142	1.32027	0.475982	0.649571
TAG50:2-FA16:1			11.2277	0.261076	0.289106	0.482535	0.404628	0.402617	0.386045	0.13333	0.285927	0.164825	0.119874	0.25736	0.252763	0.110895	0.388709	0.141003	0.196474	0.2299	0.120127	0.134853	0.201159	0.137408	0.244185	0.125538	0.137008		0.371001	0.202346	1.8335	0.00348919	1.46589		0.197851	0.163359	1.21115	0.47855	0.645895
TAG58:3-FA18:1			14.695	0.00337297	0.00399488	0.00873562	0.00639414	0.0131717	0.00833787	0.00159549	0.00342128	0.00235332	0.00176962	0.00625007	0.00450607	0.00422478	0.0153797	0.0029655	0.00591945	0.00578031	0.00227862	0.00250164	0.00672788	0.00201977	0.0115694	0.000901589	0.00146099		0.00733452	0.00331597	2.21188	0.0345942	1.16636		0.0060914	0.00419687	1.45141	0.480922	0.642507
DAG(16:0/16:0)			17.8833	0.00563323	0.00701396	0.0112607	0.00703171	0.00831766	0.00941704	0.00467215	0.00381141	0.00549009	0.00505103	0.00541304	0.00757056	0.0126634	0.0140365	0.0101396	0.00504756	0.00424782	0.00637161	0.00550633	0.00434886	0.0171065	0.00547377	0.00327435	0.00501162		0.00811239	0.00533471	1.52068	0.0165889	1.28243		0.0087511	0.00678691	1.28941	0.481084	0.642276
TAG56:7-FA18:0			7.90481	0.0044557	0.00412999	0.00510637	0.00388759	0.0073336	0.00511112	0.00124652	0.00363858	0.00201009	0.00119767	0.00496667	0.00420146	0.00094171	0.00466918	0.00143035	0.00160238	6.85881e-05	0.00160423	0.00140437	0.00147683	0.000913536	0.00158882	0.000966799	0.0011531		0.00500406	0.00287683	1.73943	0.0283032	1.20043		0.00171941	0.00125058	1.37489	0.484889	0.636859
TAG52:7-FA20:5			12.753	0.00228388	0.00225668	0.00292237	0.00248177	0.00496497	0.00290139	0.000549314	0.00213688	0.000994163	0.000426173	0.00190198	0.0013337	0.000446387	0.00159883	0.000331846	0.000722746	0.000702817	0.00024116	0.00029479	0.000660129	0.000360803	0.00119667	0.000191133	0.000231902		0.00296851	0.0012237	2.42584	0.00618223	1.40673		0.000673964	0.000489237	1.37758	0.485744	0.635645
DAG(14:0/18:2)			29.3848	7.30963e-05	3.15598e-05	0.000219569	9.24031e-05	0.00022417	0.000143494	2.36499e-05	1.39939e-05	3.27225e-05	1.82565e-05	1.85901e-05	2.17286e-05	5.39188e-05	0.000113867	1.18742e-06	5.50559e-05	4.55059e-05	3.21529e-05	5.24569e-05	3.35215e-05	2.75378e-05	5.85029e-05	1.6677e-05	4.24654e-05		0.000130715	2.14903e-05	6.08254	0.00718785	1.38971		5.02812e-05	3.85269e-05	1.30509	0.490043	0.629553
LPE(20:1)			10.4208	0.018867	0.0174077	0.0198783	0.0148647	0.0202595	0.0180241	0.013298	0.0169739	0.0132004	0.0125822	0.0112049	0.012894	0.0141571	0.0307801	0.0166232	0.0149043	0.0166741	0.0144712	0.011684	0.0174182	0.0223455	0.0161795	0.013966	0.0130352		0.0182169	0.0133589	1.36365	0.00150018	1.53962		0.017935	0.0157714	1.13719	0.492958	0.625436
TAG47:2-FA16:1			10.7138	0.00411931	0.0049323	0.00793304	0.00698674	0.00808566	0.00615458	0.00165177	0.00555608	0.00263432	0.00509806	0.00441576	0.00394744	0.00157846	0.00574413	0.0015556	0.00279556	0.00311454	0.00150092	0.00172595	0.00249838	0.00174354	0.00410147	0.00117487	0.00165727		0.00636861	0.0038839	1.63974	0.0196094	1.25802		0.00271487	0.00215025	1.26259	0.493345	0.62489
DAG(16:0/20:3)			21.4846	0.000896024	0.00104469	0.00196306	0.00178678	0.00155226	0.00167874	0.000829389	0.00133877	0.00101991	0.00108362	0.00135301	0.000773646	0.000760978	0.000907425	0.000525733	0.00100713	0.00126228	0.000530589	0.000654247	0.00135436	0.00109733	0.000948848	0.000856005	0.00074725		0.00148693	0.00106639	1.39436	0.0620784	1.05507		0.000832357	0.000943007	0.882662	0.495337	0.622084
TAG54:5-FA18:0			10.4867	0.0147678	0.012815	0.0243452	0.0191298	0.0498471	0.0288858	0.00536882	0.0115415	0.00681884	0.00666964	0.0249132	0.0158088	0.00451752	0.0131522	0.00463023	0.00721931	0.00950075	0.00468021	0.00523995	0.0088351	0.00412012	0.0109774	0.00268292	0.00357222		0.0249651	0.0118535	2.10614	0.0650449	1.04532		0.00728338	0.00590462	1.23351	0.496637	0.620256
TAG51:1-FA16:0			10.355	0.0286144	0.0310639	0.0587703	0.0486063	0.0864547	0.0708521	0.0141574	0.0255574	0.0164366	0.0175848	0.051226	0.0444775	0.0303645	0.0755101	0.0244783	0.0431235	0.0489138	0.0180418	0.0321789	0.0461875	0.0218385	0.0614524	0.0127535	0.0183502		0.0540603	0.02824	1.91432	0.0449234	1.11899		0.040072	0.0321268	1.24731	0.5015	0.613434
PE(18:1/18:2)			18.0434	0.71374	1.07164	1.1538	1.46449	1.41158	1.06311	0.551511	0.581685	0.506195	0.69392	0.802772	0.768551	0.654566	0.769184	0.663578	0.787238	0.49258	0.8494	0.482995	0.89931	0.701285	1.28171	0.685648	0.682671		1.14639	0.650772	1.76159	0.00226301	1.50554		0.702758	0.788937	0.890766	0.502009	0.612721
TAG52:6-FA20:5			12.6059	0.00998184	0.012338	0.015657	0.0113628	0.0203304	0.0142106	0.00234032	0.0105348	0.00532907	0.00175495	0.00863944	0.00808792	0.00177249	0.00863729	0.00183315	0.00364192	0.00399187	0.0011635	0.00172539	0.00324081	0.00160261	0.00646532	0.000929571	0.00125334		0.0139801	0.00611442	2.28641	0.00382045	1.45705		0.0035067	0.00253617	1.38268	0.506636	0.606261
TAG52:1-FA18:1			9.929	0.356492	0.344903	0.513513	0.38778	0.496534	0.483137	0.227205	0.338422	0.232347	0.210451	0.394412	0.355661	0.250874	0.495088	0.234121	0.331113	0.359541	0.248473	0.294036	0.377046	0.223244	0.381738	0.203838	0.2257		0.430393	0.293083	1.4685	0.0117038	1.33		0.319868	0.284267	1.12524	0.509942	0.601661
TAG52:4-FA16:0			11.518	0.165272	0.201363	0.47802	0.354756	0.777848	0.50395	0.0624947	0.140392	0.0864254	0.109574	0.296715	0.215684	0.0687202	0.240667	0.0629241	0.09418	0.128718	0.0607322	0.0946116	0.124602	0.0544982	0.153802	0.0418767	0.0482412		0.413535	0.151881	2.72276	0.02468	1.22261		0.109324	0.086272	1.2672	0.512357	0.598309
TAG52:4-FA18:0			11.6106	0.0065749	0.00680064	0.0110042	0.00868793	0.0148226	0.0105869	0.00270402	0.00667076	0.00375428	0.00316076	0.00905954	0.0070012	0.00227927	0.00731288	0.00203077	0.00361582	0.0042335	0.0022616	0.00246309	0.0039701	0.00236484	0.00517326	0.00195922	0.00183793		0.0097462	0.00539176	1.80761	0.023954	1.22733		0.00362231	0.00296141	1.22317	0.516423	0.592682
C4-OH			7.64442	0.00563237	0.00657618	0.0141281	0.0139819	0.014882	0.0090215	0.00484875	0.00580151	0.00512734	0.00707398	0.00467702	0.0062005	0.0112587	0.0118738	0.0111887	0.0110247	0.0162462	0.0202526	0.0138093	0.010144	0.0205651	0.00977613	0.0267798	0.0132169		0.0107037	0.00562152	1.90405	0.0148197	1.29829		0.0136408	0.0157152	0.867998	0.522732	0.583988
TAG48:4-FA18:1			10.7285	0.0014367	0.00124133	0.00381617	0.00284619	0.00511672	0.00315911	0.000435573	0.00115737	0.000874672	0.000588452	0.00322417	0.00158327	0.0012314	0.00289892	0.00058066	0.00219486	0.00173538	0.000289918	0.00139297	0.00331523	0.000773629	0.00752394	0.000244922	0.00045085		0.00293604	0.00131059	2.24025	0.0498765	1.09899		0.00148852	0.00228359	0.651834	0.52627	0.579131
TAG54:6-FA18:1			14.3552	0.0391644	0.0409179	0.097288	0.0790181	0.198162	0.10017	0.0101067	0.0331243	0.0186963	0.0162715	0.061696	0.0377309	0.0108206	0.0420332	0.0101871	0.0159229	0.019583	0.00711482	0.0102934	0.0201768	0.00700624	0.0319883	0.00383129	0.00546331		0.0924534	0.0296043	3.12297	0.0305926	1.18746		0.0176103	0.0131266	1.34157	0.52795	0.576831
TAG52:3-FA20:3			12.4767	0.123058	0.13827	0.181522	0.142529	0.183624	0.178052	0.0623179	0.126873	0.0757172	0.0612006	0.11663	0.11635	0.0432236	0.146509	0.0528483	0.0754533	0.0858637	0.0574805	0.0616644	0.082102	0.0581937	0.0780043	0.0605935	0.0591659		0.157843	0.0931816	1.69392	0.00264887	1.49159		0.0768963	0.0666206	1.15424	0.532389	0.570767
TAG54:1-FA16:0			9.75355	0.0164563	0.0182847	0.0234104	0.016715	0.0233684	0.0243777	0.0103578	0.0180586	0.010869	0.00959698	0.0212541	0.0175288	0.0166191	0.0317954	0.0131256	0.0171133	0.0217893	0.0118133	0.0149683	0.0209138	0.0108408	0.0276809	0.0090475	0.0127805		0.0204354	0.0146109	1.39864	0.0427582	1.12823		0.0187093	0.0160386	1.16652	0.533056	0.569857
TAG56:4-FA20:1			14.9988	0.00815692	0.0078915	0.0149852	0.0112629	0.022694	0.0153807	0.00335562	0.0073053	0.00424147	0.00382036	0.010217	0.00829478	0.0039929	0.0125288	0.00288859	0.00512458	0.00585199	0.00284013	0.00469388	0.00632943	0.00280753	0.00818231	0.0018696	0.00238816		0.0133952	0.00620575	2.15852	0.0180611	1.27016		0.00553782	0.00437849	1.26478	0.533448	0.569322
TAG53:0-FA16:0			14.428	0.000358452	0.000388154	0.000991735	0.000652937	0.00124693	0.00091401	0.000239892	0.000374358	0.000230448	0.000284824	0.00071715	0.000574505	0.000587699	0.0015346	0.000400074	0.000782069	0.00080055	0.000557351	0.000402082	0.000860477	0.000380107	0.00144775	0.000342141	0.000272336		0.000758704	0.00040353	1.88017	0.05783	1.06962		0.000777057	0.000617482	1.25843	0.534588	0.56777
TAG51:2-FA16:1			12.0305	0.00458536	0.00540944	0.0102075	0.00817398	0.012602	0.00975819	0.00218329	0.00469604	0.00257164	0.00314338	0.00691947	0.0060249	0.00325379	0.00972824	0.00321607	0.00508553	0.00506331	0.00309344	0.00343815	0.00518101	0.00290356	0.00750624	0.0023068	0.00308295		0.00845608	0.00425645	1.98665	0.0172129	1.27714		0.00490673	0.00406978	1.20565	0.535633	0.566348
DAG(16:0/18:2)			15.1839	0.000422711	0.000379233	0.0010996	0.000878191	0.00200292	0.00165659	0.000196205	0.000345516	0.000255061	0.000335938	0.000423132	0.000671792	0.000318993	0.000587813	0.000236313	0.000206551	0.000227289	0.000356633	0.000251368	0.000295607	0.000348498	0.000368558	0.00022524	0.000196412		0.00107321	0.000371274	2.89061	0.0292554	1.19494		0.000322265	0.000280947	1.14707	0.536632	0.56499
TAG42:1-FA16:0			19.3649	0.00237889	0.00226562	0.00676605	0.00549601	0.0072345	0.00584521	0.000929179	0.00101155	0.0011129	0.000734901	0.0050835	0.00328628	0.00381394	0.0129859	0.00189647	0.00883044	0.00728766	0.00120578	0.0040779	0.0122544	0.0030502	0.0368863	0.000753743	0.00175295		0.00499771	0.00202638	2.46632	0.0263525	1.2121		0.00600336	0.00979591	0.612844	0.539225	0.561469
TAG50:3-FA18:3			12.7712	0.0635309	0.0753574	0.16803	0.144129	0.261582	0.171295	0.0249063	0.0554454	0.0380444	0.0390828	0.10388	0.0886154	0.0341907	0.106218	0.0268814	0.0440986	0.0614016	0.0269934	0.0342028	0.0590905	0.0295161	0.0708541	0.0226521	0.0271389		0.147321	0.058329	2.52568	0.0200982	1.25433		0.0499639	0.0405758	1.23137	0.539863	0.560604
TAG50:5-FA14:0			10.5319	0.0104186	0.0117069	0.0160881	0.0126397	0.0306263	0.0182782	0.00286713	0.0102673	0.00628852	0.0025083	0.0133648	0.00828814	0.00183216	0.00728125	0.0021491	0.00379159	0.00377533	0.00121485	0.00199492	0.0040281	0.00142969	0.00595095	0.000857656	0.00119594		0.0166263	0.00726403	2.28885	0.0233434	1.23139		0.00334071	0.00257621	1.29676	0.542666	0.556808
TAG52:0-FA20:0			10.6886	0.00338546	0.00292347	0.00591597	0.00484582	0.00620635	0.0049428	0.00286895	0.00267998	0.00211199	0.0033769	0.00474363	0.00390069	0.00589484	0.0138205	0.00540465	0.0110229	0.00842238	0.00364055	0.00320536	0.00864399	0.00569308	0.0135124	0.00351525	0.00523609		0.00470331	0.00328036	1.43378	0.0570723	1.07229		0.00803429	0.00663436	1.21101	0.544017	0.554981
FFA(14:0)			2.91331	0.139709	0.151515	0.137766	0.137078	0.121098	0.160554	0.141974	0.168354	0.144346	0.152054	0.162703	0.179464	0.0984433	0.0654255	0.110104	0.112912	0.127156	0.128143	0.14574	0.101958	0.150226	0.0676059	0.123852	0.111352		0.141287	0.158149	0.893376	0.0649282	1.0457		0.107031	0.116789	0.916443	0.547589	0.550161
PE(16:0/18:2)			13.7187	0.765619	1.13266	1.76088	1.23182	1.7722	1.23237	0.933992	0.591918	0.665704	0.796555	0.985319	0.906056	0.722169	1.27306	1.04643	0.832737	0.808902	0.926177	0.842144	1.25196	0.86126	1.38763	0.926739	0.817551		1.31592	0.813257	1.61809	0.0149348	1.29722		0.934913	1.01455	0.921507	0.548649	0.548733
TAG46:2-FA16:1			11.3788	0.0304685	0.0319683	0.052848	0.042273	0.0356623	0.0327961	0.0089674	0.035059	0.0177217	0.0111805	0.0264727	0.0216165	0.00712941	0.0315192	0.00875632	0.0158938	0.0140778	0.00592637	0.0070263	0.0128504	0.00864736	0.0233235	0.0061594	0.00816992		0.0376694	0.0201696	1.86763	0.00790477	1.37863		0.0138838	0.0110295	1.25879	0.555917	0.538972
TAG50:2-FA16:0			11.843	0.410836	0.48074	0.914511	0.719454	1.09118	0.913302	0.187527	0.367884	0.236832	0.216624	0.551868	0.487319	0.215885	0.589873	0.206777	0.277353	0.370801	0.184365	0.251395	0.338935	0.220781	0.395519	0.187554	0.190341		0.755003	0.341342	2.21187	0.00818147	1.37456		0.307509	0.264087	1.16442	0.558689	0.535263
TAG50:2-FA18:2			9.00798	0.170017	0.211367	0.465056	0.359666	0.690566	0.527183	0.0847073	0.170255	0.104963	0.118414	0.282454	0.240714	0.106829	0.297314	0.0912698	0.12909	0.173578	0.0964922	0.130108	0.175568	0.102246	0.17851	0.0829983	0.0937242		0.403976	0.166918	2.42021	0.0212793	1.24569		0.149096	0.127192	1.1722	0.559747	0.53385
TAG52:0-FA18:0			13.1375	0.0436356	0.0398714	0.0580814	0.0476019	0.0714242	0.058953	0.0249514	0.0449364	0.028084	0.0258349	0.0505712	0.0478759	0.0301816	0.0694683	0.0293129	0.0446009	0.044716	0.0284352	0.0324184	0.0507665	0.0303247	0.0519508	0.0230157	0.0295282		0.0532612	0.0370423	1.43785	0.0392365	1.14398		0.0411191	0.0363341	1.1317	0.568537	0.522148
TAG52:5-FA18:2			12.5944	0.0292287	0.0361032	0.170788	0.134632	0.418822	0.187181	0.00711592	0.0206064	0.0131375	0.0166986	0.0887925	0.0475839	0.0108223	0.0395787	0.00698276	0.0110739	0.0160624	0.0064165	0.0117976	0.0176369	0.00634049	0.0258378	0.00334961	0.0039576		0.162793	0.0323225	5.03652	0.0526149	1.08853		0.0151561	0.0114867	1.31945	0.569711	0.520591
TAG51:1-FA17:0			12.2348	0.0226871	0.0266861	0.0515925	0.0415536	0.0828235	0.0577834	0.0117566	0.0194986	0.0145073	0.0147656	0.0401131	0.039408	0.0270889	0.0601638	0.0208694	0.0386907	0.0392586	0.0167748	0.026828	0.0437478	0.0196217	0.0534248	0.011657	0.0143234		0.0471877	0.0233415	2.02162	0.0461182	1.11403		0.0338077	0.0282671	1.19601	0.570065	0.520122
LPI(18:0)			11.469	0.000549669	0.000660689	0.000792916	0.000684314	0.000879748	0.000588137	0.000542633	0.000596199	0.00053496	0.000562993	0.000472407	0.000594729	5.38883e-06	0.000788681	0.000500193	0.000625486	0.000519274	0.000691904	0.000518246	0.000469457	0.000849982	0.000577194	0.000678366	0.000484913		0.000692579	0.000550653	1.25774	0.0256549	1.21642		0.000521821	0.00059636	0.875011	0.570364	0.519725
TAG50:0-FA16:0			13.3339	0.0939616	0.102958	0.172853	0.120627	0.159813	0.144233	0.0540989	0.0862778	0.0658298	0.0548845	0.113913	0.0970388	0.0636107	0.145153	0.0745767	0.092848	0.113856	0.0621117	0.0764995	0.110621	0.0678732	0.115341	0.0538777	0.0689523		0.132408	0.0786738	1.68299	0.00809389	1.37584		0.092026	0.0821942	1.11962	0.570486	0.519564
LPC(20:2)			8.09739	0.00085677	0.000804228	0.000951243	0.000908801	0.00114139	0.000894455	0.000886507	0.000771877	0.000723245	0.000821377	0.000700038	0.00076565	0.000702865	0.00116145	0.000827915	0.000618871	0.000859642	0.000721774	0.000829624	0.000865043	0.001039	0.000759646	0.000941318	0.000771402		0.000926149	0.000778116	1.19025	0.0227076	1.23569		0.000815419	0.000867672	0.939778	0.571305	0.518478
TAG40:0-FA16:0			14.6171	0.0032998	0.00318139	0.00843797	0.0067637	0.00844877	0.00840864	0.00178838	0.0014926	0.00176274	0.00144501	0.00683057	0.00475353	0.00746286	0.018042	0.0026937	0.0124849	0.0086487	0.00165209	0.00599976	0.0171667	0.00423088	0.0465028	0.00104462	0.00250628		0.00642338	0.00301214	2.1325	0.0339652	1.16956		0.00849737	0.0129085	0.658276	0.571687	0.517972
TAG44:2-FA16:1			16.7657	0.00274305	0.00300144	0.00588344	0.00402508	0.00434745	0.00370445	0.00116349	0.00346991	0.00173086	0.00152068	0.0034176	0.00240322	0.00141007	0.0047851	0.000946779	0.00348153	0.00238271	0.000659904	0.00169592	0.00411692	0.0015028	0.00941508	0.000839312	0.00127823		0.00395082	0.00228429	1.72956	0.0211443	1.24666		0.00227768	0.00314138	0.725058	0.575368	0.513104
TAG52:2-FA18:1			13.3027	0.809251	0.871934	1.31473	0.970162	1.25969	1.12878	0.42591	0.739316	0.512261	0.490973	0.930154	0.825633	0.54853	1.22571	0.547378	0.799611	0.879701	0.482546	0.615988	0.891564	0.485436	1.10918	0.358665	0.451973		1.05909	0.654041	1.61931	0.00684931	1.39523		0.747246	0.652135	1.14585	0.577861	0.509814
TAG54:7-FA18:3			14.7411	0.0146413	0.0160641	0.0674964	0.0521993	0.199285	0.0816692	0.00311378	0.00991591	0.00703966	0.00883578	0.0370396	0.0214462	0.0043216	0.0179722	0.00282235	0.00490921	0.0070793	0.00277624	0.00391936	0.00765937	0.00238287	0.0125212	0.0014968	0.00174148		0.0718926	0.0145651	4.93593	0.069783	1.03036		0.00664682	0.00495352	1.34184	0.578611	0.508826
TAG50:3-FA16:0			11.5572	0.115821	0.144191	0.387258	0.301592	0.533563	0.359915	0.0405502	0.0953452	0.0626773	0.0607992	0.194164	0.149404	0.050948	0.185857	0.0443544	0.0761543	0.100152	0.0400681	0.0625111	0.095995	0.0439139	0.132752	0.0314687	0.0357371		0.307057	0.10049	3.05559	0.0131559	1.31453		0.0829223	0.0670629	1.23648	0.581395	0.50516
TAG52:3-FA18:2			11.4011	0.227513	0.262583	0.725171	0.529625	0.957003	0.653762	0.113189	0.207794	0.138606	0.164983	0.421448	0.343697	0.145983	0.435091	0.127716	0.197815	0.24512	0.106717	0.190775	0.248197	0.110873	0.326954	0.0724243	0.090856		0.559276	0.23162	2.41463	0.0256826	1.21625		0.20974	0.173346	1.20995	0.583786	0.502018
PC(18:2/20:3)			3.71119	0.00307068	0.00368479	0.00674374	0.0049422	0.00719187	0.00543633	0.00287088	0.00357499	0.00347958	0.00187037	0.00268611	0.00344652	0.00176299		0.00253667	0.00501526	0.00275741	0.00481859	0.00276235	0.00338877	0.00476663	0.0043283	0.00367394	0.003517		0.00517827	0.00298808	1.73298	0.0122117	1.32443		0.00337818	0.0037395	0.903379	0.602325	0.50046
TAG52:5-FA18:3			11.7517	0.0415429	0.0486555	0.186294	0.158101	0.383383	0.199373	0.0104034	0.0313342	0.0207943	0.0203012	0.113597	0.0673862	0.0154814	0.0493608	0.0114158	0.0179961	0.0247923	0.00979251	0.0162513	0.0286473	0.00891157	0.0367701	0.00578167	0.00631477		0.169558	0.0439693	3.85628	0.0407593	1.13705		0.0214731	0.0171128	1.2548	0.596419	0.485496
TAG42:1-FA16:1			14.3379	0.00194985	0.00145752	0.0038271	0.00305847	0.00295284	0.00300723	0.00080949	0.00184814	0.0011805	0.000909338	0.0025486	0.00180833	0.00130138	0.004764	0.000598754	0.00340806	0.00226471	0.000517568	0.00149859	0.00365714	0.00156851	0.00909885	0.000685219	0.00116815		0.00270884	0.0015174	1.78518	0.0228763	1.23454		0.00214241	0.00294608	0.727208	0.596621	0.485233
PG(18:0/18:2)			11.4686	0.00357547	0.00503811	0.00458626	0.00439389	0.00584563	0.00477918	0.00293296	0.00468291	0.00493779	0.00285197	0.0028142	0.00354212	0.00221295	0.00355333	0.00171806	0.00240634	0.00252419	0.0027688	0.00233884	0.0023528	0.00307796	0.00255129	0.00255277	0.00327872		0.00470309	0.00362699	1.29669	0.0553077	1.07861		0.00253061	0.00269206	0.940027	0.598979	0.482165
TAG49:3-FA18:2			10.5729	0.00325526	0.00365785	0.0113739	0.008454	0.0246995	0.0139161	0.000866465	0.0025461	0.00137378	0.00183805	0.00606825	0.00488396	0.00146894	0.00606333	0.00100274	0.00203511	0.00212054	0.000824921	0.00144606	0.00266519	0.00109019	0.00409248	0.000393031	0.000655603		0.0108928	0.00292943	3.71838	0.0391855	1.14421		0.0022526	0.00172376	1.30679	0.60049	0.4802
TAG44:1-FA16:0			13.3171	0.00878681	0.00822671	0.0249625	0.0212953	0.0218588	0.0206274	0.00371627	0.00815394	0.00554472	0.00381999	0.0193219	0.0124047	0.0108664	0.0375401	0.00658195	0.0287943	0.0220586	0.00375902	0.0116112	0.0376233	0.00949586	0.0909125	0.00247834	0.0058488		0.0176262	0.00882691	1.99688	0.0456287	1.11605		0.0182667	0.0263283	0.693805	0.600992	0.479549
TAG51:2-FA16:0			16.7841	0.0167368	0.0198192	0.0497036	0.041815	0.0923734	0.0631806	0.00622117	0.0125089	0.0115721	0.0106264	0.0358509	0.0252243	0.0147646	0.0424411	0.0135353	0.0218295	0.022955	0.00737453	0.018326	0.0253263	0.0116497	0.0326466	0.00557092	0.00812625		0.0472714	0.0170006	2.78057	0.0351818	1.16342		0.0204833	0.016941	1.2091	0.601812	0.478483
TAG50:3-FA18:2			13.0812	0.0994777	0.11316	0.283649	0.228797	0.328035	0.253236	0.0331417	0.0760816	0.0512525	0.0419938	0.137997	0.100706	0.0409542	0.159263	0.0367978	0.0648066	0.0706907	0.0305395	0.0451494	0.07508	0.0312691	0.118812	0.0236288	0.030144		0.217726	0.0735288	2.9611	0.00569893	1.41566		0.0671754	0.0540139	1.24367	0.6046	0.474869
TAG53:3-FA16:0			14.4185	0.00334332	0.00428374	0.00790781	0.00703432	0.0141093	0.00971285	0.00184571	0.00320227	0.00223383	0.00213222	0.00646219	0.00517766	0.00230854	0.00543613	0.00206695	0.0031078	0.00343035	0.00159256	0.00293752	0.00359112	0.00201152	0.00387418	0.00161749	0.00169827		0.0077319	0.00350898	2.20346	0.0383659	1.14803		0.00299039	0.00262168	1.14064	0.605013	0.474333
TAG42:0-FA16:0			12.0796	0.00715601	0.00625093	0.0201404	0.0133038	0.0177152	0.0162139	0.00359375	0.00523739	0.00419492	0.00353435	0.0148922	0.00943855	0.0108403	0.0302259	0.00527222	0.0229465	0.0176666	0.00348926	0.0123353	0.024875	0.00863962	0.0733724	0.00257741	0.00585451		0.0134634	0.00681519	1.97549	0.0491491	1.10184		0.0150735	0.0212757	0.708482	0.607341	0.47132
TAG48:5-FA18:3			19.599	0.000945202	0.000785987	0.00203117	0.00168482	0.00391141	0.00211909	0.000226944	0.000792164	0.000468494	0.000309945	0.00161199	0.000668772	0.000323823	0.000950892	0.000181495	0.000707495	0.000592807	0.000103464	0.000439352	0.000987456	0.000250331	0.00180535	0.000120734	0.00020174		0.00191295	0.000679718	2.81433	0.034032	1.16922		0.000476663	0.00063416	0.751644	0.609311	0.468773
TAG50:1-FA16:0			13.4028	0.795108	0.916105	1.29367	0.967968	1.19706	1.15548	0.506022	0.83815	0.544333	0.579727	0.891346	0.901314	0.595407	1.11271	0.585614	0.8036	0.945545	0.594124	0.694742	0.890611	0.606523	0.896851	0.555718	0.654203		1.05423	0.710149	1.48452	0.0099975	1.35011		0.772833	0.716442	1.07871	0.612931	0.464101
FFA(20:4)			8.35873	0.515976	0.498141	0.558002	0.43774	0.668203	0.584031	0.433428	0.376549	0.376268	0.421846	0.399592	0.402252	0.135071	0.223158	0.330117	0.260253	0.324217	0.403574	0.353893	0.281947	0.185296	0.211682	0.191634	0.305017		0.543682	0.401656	1.3536	0.00179251	1.52527		0.279398	0.254911	1.09606	0.618498	0.456937
TAG52:2-FA18:0			11.7374	0.0951345	0.101873	0.225237	0.162396	0.341328	0.220755	0.0503283	0.098487	0.0625262	0.0684839	0.170324	0.126134	0.0638808	0.150102	0.0469734	0.0791034	0.0944335	0.0554992	0.071781	0.0946687	0.0571337	0.114306	0.0457904	0.0476568		0.191121	0.0960473	1.98986	0.0472292	1.1095		0.0816653	0.0718895	1.13598	0.618577	0.456835
TAG52:1-FA16:0			12.0793	0.280133	0.282284	0.425878	0.343833	0.436698	0.420323	0.165853	0.277929	0.19181	0.190176	0.371756	0.322276	0.216829	0.426724	0.193238	0.305133	0.321483	0.20439	0.21886	0.344062	0.203746	0.37374	0.169094	0.201966		0.364858	0.2533	1.44042	0.0331185	1.17393		0.277966	0.251911	1.10343	0.618652	0.456739
TAG54:2-FA18:1			13.2298	0.197014	0.185866	0.397638	0.325638	0.451185	0.32736	0.0935353	0.178021	0.138005	0.114399	0.355302	0.243394	0.192276	0.52084	0.141498	0.279539	0.273008	0.118011	0.167733	0.332133	0.119695	0.486393	0.0585392	0.081477		0.314117	0.187109	1.67879	0.0566063	1.07394		0.254195	0.207662	1.22408	0.619798	0.455267
TAG52:1-FA20:1			9.63423	0.0378058	0.0414574	0.0486806	0.0330486	0.0346346	0.0424767	0.028045	0.038775	0.0262749	0.0254352	0.0407263	0.0326805	0.0278596	0.043424	0.0297847	0.033683	0.0429852	0.0261044	0.0327633	0.0464444	0.0337727	0.0400329	0.0286206	0.0343555		0.0396839	0.0319895	1.24053	0.0556459	1.07739		0.0339735	0.0359982	0.943754	0.625612	0.447817
TAG46:3-FA18:3			17.0621	0.00352721	0.00376753	0.00779692	0.00626798	0.0131984	0.00765488	0.00126446	0.00396903	0.00238134	0.00135532	0.00693644	0.00401547	0.00190842	0.00632633	0.00139127	0.00454285	0.00334886	0.000732842	0.00257463	0.0057094	0.00174337	0.0121861	0.000795222	0.00121817		0.00703548	0.00332034	2.1189	0.0523496	1.08953		0.00304176	0.00403781	0.753321	0.625708	0.447693
TAG46:3-FA16:1			16.2213	0.00421062	0.00402194	0.00629174	0.00458226	0.00555281	0.00507893	0.00140213	0.00450219	0.00241783	0.00178676	0.00337426	0.00270019	0.000827502	0.00356489	0.000946421	0.00234423	0.00164179	0.000778371	0.00101158	0.00187433	0.000947016	0.00294854	0.000750845	0.000848084		0.00495638	0.00269723	1.83758	0.00292127	1.48266		0.00168387	0.00139673	1.20558	0.625896	0.447453
TAG52:3-FA16:0			12.6997	0.257203	0.291015	0.644622	0.521182	0.925983	0.67729	0.1192	0.215738	0.154955	0.173923	0.447986	0.349385	0.148518	0.419995	0.120976	0.188808	0.243346	0.115882	0.192321	0.267954	0.124795	0.296955	0.0791911	0.0981804		0.552883	0.243531	2.27027	0.0234007	1.231		0.206254	0.176566	1.16814	0.630709	0.441304
TAG52:0-FA16:0			12.944	0.0327512	0.0316955	0.0525867	0.0377296	0.0548285	0.0507158	0.0203397	0.0312551	0.022656	0.0226695	0.0438597	0.0380936	0.0292849	0.0624613	0.0284114	0.0420514	0.0430514	0.0242483	0.0285575	0.0475681	0.0282754	0.0570284	0.017351	0.0260161		0.0433845	0.0298123	1.45526	0.0414851	1.13381		0.0382515	0.0341327	1.12067	0.634305	0.436722
GluCer d18:0/20:0			23.5509	0.00120129	0.000906307	0.0014926	0.000606309	0.00142446	0.00195411	0.00222542	0.00245036	0.00209844	0.00172221	0.00189378	0.00411617	0.00121245	0.00202487	0.00108266	0.00110987	0.00133731	0.00110986	0.0020255	0.00094214	0.00092046	0.00138437	0.00108293	0.00236365		0.00126418	0.00241773	0.522878	0.0171374	1.27777		0.00131284	0.00145318	0.903426	0.637095	0.433173
TAG49:1-FA16:0			9.50395	0.0341249	0.0455372	0.0813709	0.0597851	0.0964862	0.0802334	0.0166359	0.032772	0.0211961	0.0220044	0.0584301	0.0486305	0.032349	0.096871	0.030251	0.0490961	0.0619156	0.0201527	0.0340797	0.0652629	0.0285221	0.0805362	0.0147344	0.0220551		0.0662563	0.0332782	1.99098	0.019872	1.25603		0.0484392	0.0408651	1.18535	0.638239	0.431719
TAG56:3-FA18:2			11.279	0.00243285	0.00309678	0.00830335	0.00661172	0.0179748	0.00951494	0.00109792	0.00255595	0.00192371	0.00203867	0.00676536	0.00444309	0.00274076	0.00736366	0.00145884	0.00305848	0.00363919	0.00125708	0.00229333	0.00426182	0.00173276	0.00586055	0.000814248	0.00101646		0.00798908	0.00313745	2.54636	0.0764057	1.01058		0.003253	0.00266319	1.22147	0.638477	0.431417
PS(18:2/20:1)			17.1816	0.0134291	0.0114678	0.0148783	0.024614	0.0153993	0.0155675	0.00896068	0.00695994	0.00759067	0.00414273	0.0126436	0.00607506	0.0104885	0.0151559	0.00864504	0.00657982	0.0109425	0.0053269	0.0105725	0.0116519	0.00378327	0.015527	0.00869908	0.0132327		0.0158927	0.00772878	2.0563	0.00401575	1.45211		0.00952311	0.0105778	0.900295	0.640731	0.428555
TAG54:2-FA20:0			15.7908	0.00214036	0.000794576	0.00221287	0.00241228	0.0033122	0.00244202	0.000799503	0.00201919	0.00141975	0.0012554	0.00156817	0.00124404	0.0020267	0.0040713	0.00125106	0.00307955	0.00278092	0.00101699	0.000867502	0.00257786	0.00157613	0.0049626	0.000887377	0.00102835		0.00221905	0.00138434	1.60296	0.048291	1.10524		0.00237109	0.0019833	1.19552	0.641053	0.428146
TAG52:3-FA18:1			11.4339	0.312481	0.350151	0.820043	0.670811	0.977448	0.783915	0.138366	0.278338	0.182186	0.195026	0.462621	0.397707	0.189601	0.539168	0.158295	0.258653	0.281927	0.136314	0.224432	0.337768	0.149725	0.399344	0.105351	0.12407		0.652475	0.275707	2.36655	0.0111902	1.33581		0.26066	0.223448	1.16653	0.64335	0.425235
TAG54:2-FA20:2			18.5552	0.0190089	0.0163957	0.020041	0.0154243	0.0215685	0.0193119	0.00956662	0.0174353	0.0101777	0.00764079	0.0208424	0.0152772	0.00885544	0.0171255	0.00867458	0.0125637	0.0145182	0.00978061	0.0107457	0.0135929	0.0110207	0.0104512	0.00942436	0.0119763		0.0186251	0.01349	1.38066	0.0503303	1.09723		0.0119197	0.0112019	1.06408	0.646251	0.421564
TAG54:4-FA20:1			14.7373	0.0030337	0.00328322	0.00692976	0.00587205	0.00925446	0.00644682	0.00149616	0.00301057	0.00191981	0.00162847	0.00434573	0.00329961	0.00152006	0.00457079	0.00122431	0.00271867	0.0023522	0.00113378	0.00160519	0.00276903	0.00142679	0.00367921	0.00101443	0.00108918		0.00580333	0.00261673	2.21778	0.0134452	1.3116		0.0022533	0.00193064	1.16713	0.648154	0.419158
TAG54:8-FA20:5			10.8488	0.00260203	0.00256438	0.00570371	0.00389919	0.0124956	0.00640489	0.000565403	0.00211993	0.00141562	0.000821143	0.00316608	0.00269789	0.000473854	0.00213961	0.000346697	0.000737886	0.000915617	0.000315661	0.000373552	0.000905483	0.000441415	0.00174278	0.000170405	0.000250507		0.00561164	0.00179768	3.12161	0.0362548	1.15812		0.000821554	0.000647356	1.26909	0.648565	0.418638
TAG54:6-FA18:2			11.2758	0.035647	0.0430385	0.175647	0.130795	0.436887	0.220287	0.011097	0.0343602	0.0173307	0.0663817	0.0899151	0.0535573	0.0141397	0.0446089	0.00961487	0.0140433	0.018856	0.00920728	0.0156296	0.0219263	0.00786202	0.0322469	0.00525225	0.00839469		0.173717	0.0454403	3.82297	0.0640872	1.04843		0.0184116	0.0152186	1.20981	0.652631	0.413507
TAG52:1-FA18:0			14.4747	0.352991	0.33832	0.484155	0.386096	0.541311	0.473574	0.212149	0.357075	0.231735	0.225759	0.436246	0.357751	0.26435	0.536995	0.224467	0.333787	0.362275	0.245613	0.290024	0.401319	0.236424	0.426769	0.206613	0.24217		0.429408	0.303453	1.41507	0.0317175	1.18134		0.327914	0.300553	1.09104	0.659557	0.404793
TAG52:6-FA18:3			11.9317	0.0115766	0.0128557	0.0589675	0.0440601	0.156469	0.0685198	0.0023542	0.00868503	0.00526852	0.00549366	0.0313289	0.0170829	0.00357673	0.0126377	0.00216839	0.00413625	0.00631746	0.00209796	0.00287144	0.00614042	0.00189147	0.0114703	0.00107753	0.00116377		0.0587414	0.0117022	5.01969	0.0601165	1.0617		0.00515575	0.00410248	1.25674	0.659812	0.404473
PI(14:0/20:4)			27.0514	0.00276922	0.00647264	0.00426395	0.00404611	0.00422079	0.00349737	0.00590238	0.0059783	0.0053146	0.00643916	0.00738733	0.00333315	0.00354429	0.00621241	0.00747399	0.00592507	0.0102034	0.00721131	0.00258081	0.00873219	0.00644801	0.0108647	0.00392816	0.0036726		0.00421168	0.00572582	0.735559	0.071943	1.02377		0.00676175	0.00603775	1.11991	0.660218	0.403964
TAG52:2-FA16:1			13.3445	0.0493395	0.0481614	0.0706278	0.0576642	0.0651957	0.0547724	0.0278347	0.0471706	0.0276634	0.0265378	0.0543584	0.0431096	0.0249672	0.0724346	0.0258727	0.0450454	0.0419338	0.0286032	0.0300943	0.0431256	0.0322744	0.0508262	0.0276683	0.0326528		0.0576268	0.0377791	1.52536	0.00856983	1.36901		0.0398095	0.0361069	1.10254	0.662722	0.400822
DAG(16:1/18:1)			19.1786	4.45145e-05	0.000163676	0.000193807	0.000305721	0.000264732	0.000240884	5.62601e-05	5.14843e-05	0.000100301	7.64189e-05	4.36866e-05	0.000114946	5.94345e-05	0.000100531	8.79697e-05	0.000100832	0.000102687	9.00616e-05	7.73376e-05	3.23656e-05	9.91644e-05	0.000130485	8.08424e-05	8.21124e-05		0.000202223	7.38495e-05	2.73831	0.0086443	1.36797		9.02527e-05	8.37178e-05	1.07806	0.665123	0.397812
TAG47:1-FA17:0			10.9002	0.000705581	0.000784871	0.0018229	0.00161397	0.00196169	0.00175222	0.000379924	0.000760547	0.000563542	0.00100555	0.00133896	0.00106701	0.00109913	0.00253284	0.000926942	0.00210027	0.0014239	0.000439775	0.00107878	0.00246511	0.000921894	0.00507484	0.000498189	0.000590259		0.00144021	0.000852588	1.68922	0.0522673	1.08984		0.00142048	0.00177151	0.801843	0.66539	0.397478
TAG49:1-FA16:1			8.4274	0.00535729	0.00597084	0.0107648	0.00889188	0.0133729	0.0105865	0.00262719	0.00542811	0.00314274	0.00519319	0.00703277	0.0068536	0.00431694	0.00946701	0.00391819	0.00660645	0.00662608	0.00363099	0.00470924	0.00618737	0.00471497	0.0073469	0.00372411	0.00511881		0.00915736	0.00504627	1.81468	0.0182702	1.26848		0.00576094	0.00530023	1.08692	0.671658	0.389641
TAG47:1-FA16:0			11.0141	0.00946629	0.0124802	0.0214165	0.0162725	0.0240784	0.0227811	0.0042539	0.00964256	0.00494595	0.00603162	0.0127246	0.0127087	0.00576438	0.0199748	0.00598656	0.00987363	0.0117283	0.00438646	0.00670773	0.0111573	0.00668936	0.0165459	0.00357707	0.00502838		0.0177492	0.00838455	2.11689	0.00889841	1.36447		0.00961902	0.0082843	1.16111	0.672286	0.388857
TAG47:1-FA16:1			17.0119	0.00707977	0.00807162	0.0135099	0.0120197	0.016063	0.0133218	0.00292845	0.00702107	0.00434563	0.00650122	0.00826286	0.00723894	0.00429751	0.0135573	0.00380044	0.00665046	0.00763004	0.00332966	0.00441421	0.00744878	0.00567894	0.00988634	0.00309558	0.00383751		0.0116776	0.0060497	1.93028	0.00618698	1.40664		0.00654424	0.00572689	1.14272	0.672589	0.388478
TAG55:4-FA18:1			7.31718	0.00265182	0.00298406	0.00649013	0.00499197	0.0103012	0.00637987	0.00137225	0.00228877	0.00148568	0.00136073	0.00452251	0.00340121	0.00151662	0.00459731	0.0013114	0.00214062	0.00231507	0.00100579	0.00177254	0.00298876	0.000998954	0.00374148	0.000485093	0.000985524		0.00563318	0.00240519	2.34209	0.0286264	1.19855		0.0021478	0.00182872	1.17448	0.677443	0.382429
TAG48:1-FA16:1			12.2614	0.163229	0.181444	0.268121	0.232207	0.215718	0.204739	0.0861401	0.17661	0.108179	0.0978754	0.148991	0.143918	0.082549	0.225535	0.0922735	0.133955	0.162122	0.0979106	0.117447	0.178794	0.140108	0.14456	0.134421	0.139019		0.21091	0.126952	1.66133	0.00240674	1.50015		0.132391	0.142391	0.929768	0.682213	0.376497
TAG48:2-FA16:0			11.9996	0.0874391	0.0991841	0.201072	0.163408	0.225715	0.166315	0.0374295	0.0820137	0.0519463	0.0409712	0.121844	0.0851516	0.0432452	0.15312	0.0434709	0.0764631	0.0851467	0.0342385	0.0528043	0.0937555	0.0477959	0.110657	0.0385607	0.0404151		0.157189	0.0698927	2.249	0.00725624	1.38862		0.0726141	0.0639981	1.13463	0.703266	0.350472
TAG46:3-FA16:0			16.9498	0.00175953	0.00187003	0.00385677	0.00307955	0.00591787	0.00340294	0.000590029	0.00143689	0.00103658	0.000702398	0.00333858	0.00194423	0.000872227	0.00326567	0.00085284	0.00216149	0.00204417	0.000437641	0.00141962	0.00285694	0.000762581	0.00595362	0.000366284	0.000570806		0.00331445	0.00150812	2.19774	0.0368906	1.15504		0.00160567	0.00198831	0.807557	0.703705	0.349932
TAG50:5-FA18:3			14.601	0.0080838	0.0081461	0.0248618	0.0201031	0.0447213	0.0242991	0.00180427	0.00598331	0.00385187	0.00287343	0.0143405	0.00850316	0.00244503	0.00867119	0.00195677	0.00388485	0.00460172	0.00126892	0.00221695	0.00450124	0.00161321	0.00842958	0.000954717	0.00135421		0.0217025	0.00622609	3.48574	0.0244581	1.22404		0.00380475	0.00317832	1.19709	0.703973	0.349602
TAG56:7-FA20:5			14.2842	0.00672921	0.00811022	0.0115795	0.00978024	0.0153334	0.0106505	0.0020148	0.00617005	0.00393686	0.00268411	0.00838566	0.00718723	0.00271849	0.0100206	0.00206781	0.00409298	0.00447732	0.00166965	0.00198882	0.00495519	0.00185392	0.00950951	0.00101708	0.00146197		0.0103638	0.00506312	2.04693	0.00815236	1.37498		0.00417448	0.00346442	1.20496	0.706384	0.346638
PS(18:2/22:4)			25.0148	0.00924833	0.017092	0.0224851	0.0179568	0.0333044	0.0150237	0.00976469	0.0123687	0.00879584	0.0093541	0.0136863	0.0171796	0.013956	0.0190651	0.00971532	0.014813	0.0135904	0.008309	0.00799799	0.0182365	0.0141509	0.0292505	0.0106871	0.00763442		0.019185	0.0118582	1.61787	0.0677874	1.03657		0.0132415	0.0146596	0.903265	0.709051	0.343363
LPE(16:0)			1.92128	0.235753	0.268027	0.298207	0.235822	0.330466	0.268051	0.202896	0.210812	0.20491	0.206387	0.180774	0.222805	0.199256	0.42772	0.245439	0.219717	0.281214	0.240604	0.240127	0.259958	0.299347	0.269277	0.232168	0.233053		0.272721	0.204764	1.33188	0.00171137	1.52906		0.268992	0.255655	1.05217	0.713576	0.337814
TAG48:2-FA14:0			12.0583	0.0678548	0.0795069	0.158691	0.122356	0.183833	0.130514	0.0252127	0.0711726	0.0405098	0.0279293	0.0989686	0.0740603	0.0326605	0.121448	0.0312878	0.0639597	0.0636222	0.0203042	0.0410487	0.0709662	0.0326348	0.100507	0.0209022	0.0224369		0.123793	0.0563089	2.19846	0.0115058	1.33221		0.055547	0.0480827	1.15524	0.714391	0.336815
TAG51:1-FA18:1			12.4792	0.0277089	0.0309925	0.0665603	0.0523941	0.08651	0.0734427	0.012988	0.0253698	0.0181054	0.0193587	0.0590987	0.0428981	0.0346682	0.0785261	0.0279354	0.04566	0.0466449	0.0188515	0.0334855	0.0557528	0.0256048	0.0772599	0.0126838	0.0177266		0.0562681	0.0296364	1.89861	0.051702	1.09198		0.0420477	0.0370856	1.1338	0.715005	0.336064
TAG49:2-FA16:0			10.0611	0.0109312	0.0142484	0.0357019	0.0285411	0.0739499	0.0472462	0.00400434	0.00950191	0.00675538	0.00718658	0.0302342	0.0197958	0.00759268	0.0232573	0.00550426	0.00920714	0.0125534	0.0043674	0.00910713	0.0140225	0.00640379	0.0174985	0.00314219	0.00411645		0.0351031	0.012913	2.71842	0.0581209	1.0686		0.0104137	0.00904841	1.15089	0.716943	0.333693
TAG54:3-FA18:1			12.9306	0.287432	0.273599	0.619174	0.488907	0.690478	0.539248	0.103309	0.226532	0.167392	0.176909	0.43334	0.349343	0.260286	0.655689	0.20219	0.381431	0.340726	0.152007	0.239151	0.47624	0.151596	0.680423	0.0577844	0.111275		0.48314	0.242804	1.98983	0.0194663	1.25911		0.332055	0.286078	1.16071	0.717086	0.333517
TAG42:0-FA14:0			13.9166	0.0133556	0.0134798	0.019376	0.0132266	0.0158162	0.0158794	0.00691821	0.0173285	0.00904579	0.00493906	0.015672	0.0109439	0.00768389	0.0165049	0.00551372	0.014314	0.0119698	0.0033558	0.00836028	0.0152407	0.00739998	0.0292345	0.00349881	0.00550677		0.0151889	0.0108079	1.40535	0.07633	1.0108		0.00989037	0.0115402	0.857038	0.717519	0.332988
TAG46:1-FA18:1			16.5676	0.030961	0.0308569	0.0603903	0.0465153	0.0545223	0.0525184	0.0125755	0.0322312	0.0220921	0.0132287	0.0476031	0.0396483	0.0294958	0.0834079	0.0189852	0.0661011	0.0494264	0.0113926	0.0320816	0.0789585	0.0274024	0.144606	0.0108703	0.0161937		0.0459607	0.0278965	1.64754	0.0422141	1.1306		0.0431348	0.0516855	0.834564	0.728761	0.319269
TAG50:1-FA18:0			15.7158	0.07703	0.0812605	0.110097	0.091369	0.0982852	0.0946762	0.0474727	0.0897924	0.0553572	0.0502372	0.0992228	0.081243	0.0585239	0.114557	0.0463397	0.0814925	0.0882902	0.0528328	0.0698495	0.106578	0.0629129	0.11845	0.0529177	0.0636954		0.0921197	0.0705542	1.30566	0.0632181	1.05129		0.0736727	0.0790671	0.931774	0.730034	0.317719
C3-OH			9.91032	1.5964e-05	0.00111711	0.00127285	0.00126525	0.00107586	0.000132662	0.00097542	0.00148304	0.00110475	0.00135787	0.00141873	0.00161097	0.000681676	0.00127354	0.00124665	0.00101841	0.00129701	0.00176908	0.00135105	0.000757649	0.00148674	0.00111657	0.0014002	0.00157743		0.000813281	0.00132513	0.613737	0.0732705	1.01979		0.00121439	0.00128161	0.947555	0.731869	0.315487
TAG54:4-FA18:0			9.73962	0.0569338	0.0589944	0.0971446	0.0785138	0.195757	0.112978	0.0243306	0.0491929	0.0347056	0.032165	0.0987584	0.0699474	0.026954	0.0737042	0.023206	0.0326646	0.0399678	0.027101	0.0319416	0.0493139	0.0220103	0.0559775	0.0198038	0.0236738		0.100054	0.0515166	1.94216	0.070954	1.02677		0.0372663	0.0337868	1.10298	0.732393	0.31485
LPC(22:6)			20.008	2.38628e-05	3.41526e-05	1.59132e-05	1.878e-05	4.10519e-05	1.86407e-05	4.84508e-06	1.24519e-05	1.27639e-05	2.76004e-06	1.28682e-05	1.93556e-05	1.13034e-05	1.3817e-05	1.42335e-05	1.62225e-05	2.80793e-05	7.18919e-06	2.39578e-05	7.96808e-06	2.14785e-06	1.38941e-05	1.61077e-05	1.77933e-05		2.54002e-05	1.08408e-05	2.34302	0.0124391	1.322		1.51408e-05	1.36448e-05	1.10964	0.732456	0.314774
TAG54:5-FA18:1			10.527	0.12566	0.12981	0.348943	0.270441	0.555254	0.339493	0.0435895	0.102489	0.0662366	0.0937251	0.206096	0.148981	0.0599985	0.187636	0.0441444	0.0744632	0.0907436	0.04066	0.0617023	0.105508	0.0403301	0.169352	0.0246409	0.0292264		0.294934	0.110186	2.67668	0.0246093	1.22306		0.082941	0.0717933	1.15527	0.734684	0.312065
TAG55:2-FA18:1			14.2428	0.00262748	0.00278907	0.00702303	0.00517447	0.0100676	0.00631924	0.00101583	0.00210849	0.00173534	0.00140566	0.00629697	0.00421184	0.00314365	0.011438	0.00228123	0.00469662	0.00481566	0.001679	0.00263957	0.00651301	0.00184962	0.0107814	0.000576224	0.00118294		0.00566682	0.00279569	2.02698	0.0704817	1.02821		0.00467569	0.0039238	1.19162	0.736103	0.310342
TAG55:4-FA18:2			12.7761	0.000968533	0.00107545	0.00403909	0.00321597	0.00904518	0.00482212	0.000345217	0.000649468	0.0005605	0.00079049	0.00296403	0.00196913	0.000832531	0.00181976	0.000518755	0.00090603	0.0011816	0.000253799	0.00103594	0.0012316	0.000470375	0.00162074	0.00014848	0.00036714		0.00386106	0.00121314	3.1827	0.0666605	1.04013		0.000918746	0.000812379	1.13093	0.748558	0.295254
TAG50:4-FA18:3			13.727	0.0352167	0.0377818	0.107177	0.0880054	0.126882	0.0914843	0.0095462	0.0301859	0.0205357	0.0155224	0.0574439	0.0375127	0.0137653	0.0476317	0.0101628	0.0220793	0.0233057	0.00723745	0.0119705	0.025232	0.00946024	0.0461473	0.00636923	0.00782586		0.0810913	0.0284578	2.84953	0.0105003	1.34394		0.020697	0.0178342	1.16053	0.748691	0.295093
TAG55:3-FA18:1			13.6474	0.00392341	0.00405132	0.011178	0.00776515	0.0147921	0.00997965	0.00141812	0.00286717	0.00204191	0.00193312	0.00824324	0.0050209	0.00405544	0.0124378	0.00287424	0.00620759	0.00558389	0.00166946	0.00399905	0.0081045	0.00198327	0.0120706	0.000685145	0.00127661		0.00861492	0.00358741	2.40143	0.0330709	1.17418		0.00547141	0.00468652	1.16748	0.751155	0.292116
TAG52:4-FA18:3			13.0197	0.0993208	0.110786	0.275006	0.226445	0.418651	0.277674	0.0326491	0.0809921	0.0556789	0.0577075	0.173027	0.133321	0.0535801	0.143279	0.0387316	0.0764098	0.0909895	0.0298438	0.0505221	0.0902072	0.0358514	0.15582	0.0221904	0.0257838		0.234647	0.0888959	2.63957	0.021137	1.24671		0.072139	0.0633958	1.13791	0.753352	0.289464
TAG52:2-FA18:2			12.665	0.0724837	0.0856005	0.190555	0.136937	0.31739	0.185239	0.0416552	0.0763968	0.0519057	0.0519071	0.147025	0.105677	0.0471881	0.0967821	0.0344275	0.054874	0.0743892	0.0382824	0.053608	0.0714753	0.048133	0.0770386	0.0367955	0.0359693		0.164701	0.0790945	2.08233	0.0583341	1.06785		0.0576572	0.0538366	1.07097	0.757143	0.284892
TAG48:3-FA14:0			14.0125	0.0229256	0.0239582	0.0529208	0.0412485	0.0756666	0.0492743	0.00658434	0.0219238	0.0130276	0.00750392	0.0328413	0.0211071	0.00787599	0.030638	0.00696448	0.0158674	0.0156299	0.00420015	0.00788383	0.0172053	0.0064237	0.029941	0.00386229	0.00501746		0.0443323	0.0171647	2.58276	0.0134684	1.31137		0.0135293	0.0117223	1.15416	0.757923	0.283953
FFA(16:2)			8.48941	0.00706165	0.00747966	0.00953868	0.00877221	0.0122263	0.0101223	0.0085328	0.00665801	0.00641583	0.00774872	0.00667654	0.00768556	0.0102466	0.00949984	0.0078812	0.0104427	0.00971498	0.00772337	0.00912224	0.00918927	0.010699	0.00994786	0.00893196	0.00869865		0.00920013	0.00728624	1.26267	0.0464214	1.11279		0.00925145	0.0094315	0.98091	0.75818	0.283643
TAG54:5-FA18:2			13.6919	0.0518465	0.0568469	0.247791	0.196327	0.565946	0.326111	0.0156004	0.0348467	0.0251531	0.0752989	0.142663	0.0868324	0.0282737	0.0854209	0.0152799	0.0242671	0.0333018	0.0148013	0.0339442	0.0443318	0.0165732	0.062815	0.00750568	0.00971129		0.240811	0.063399	3.79835	0.0529466	1.08729		0.0335574	0.0291469	1.15132	0.759231	0.282377
TAG45:1-FA16:0			15.985	0.0012821	0.00176886	0.00306321	0.0023582	0.00340366	0.00291671	0.000516228	0.00158709	0.000826244	0.00136201	0.00226055	0.00152533	0.000889036	0.00362891	0.000779782	0.00183145	0.00183586	0.000455885	0.000867578	0.00192837	0.000765747	0.00367981	0.000309742	0.000546888		0.00246546	0.00134624	1.83136	0.0230089	1.23364		0.00157016	0.00134969	1.16334	0.759835	0.28165
TAG49:2-FA17:0			11.9279	0.00107846	0.00121485	0.00332312	0.00259527	0.00627749	0.00389691	0.000545309	0.000876329	0.000641982	0.00125584	0.00279083	0.00200752	0.00119855	0.00289405	0.000753673	0.00180598	0.00151878	0.000597354	0.00115801	0.00222406	0.00111868	0.00418838	0.000526876	0.000766764		0.00306435	0.00135297	2.26491	0.0766913	1.00975		0.0014614	0.0016638	0.878351	0.763285	0.277499
TAG44:2-FA14:0			14.3017	0.00241562	0.00272747	0.00407306	0.00293188	0.00375665	0.00308106	0.000939129	0.00340121	0.00176001	0.000878831	0.00304136	0.00209737	0.000912898	0.00291331	0.00085792	0.00268765	0.00197224	0.000482	0.00121448	0.00281619	0.00103305	0.00495884	0.000532571	0.000773916		0.00316429	0.00201965	1.56675	0.0448824	1.11916		0.00163767	0.00188817	0.867329	0.764516	0.276018
TAG48:3-FA18:1			13.9461	0.00852607	0.00725236	0.0185568	0.0149259	0.0197394	0.0146295	0.00226495	0.00720561	0.00449193	0.00289838	0.0143029	0.00818179	0.00476626	0.0157893	0.00312978	0.0100484	0.00789807	0.00185293	0.00558349	0.013717	0.0037756	0.0243945	0.00157405	0.00217811		0.0139383	0.00655759	2.12552	0.0235671	1.22989		0.00724746	0.00853712	0.848936	0.765705	0.274589
TAG54:5-FA18:3			12.3405	0.0295773	0.0303637	0.0963584	0.0831937	0.179543	0.102298	0.00909801	0.0217453	0.0161012	0.0196198	0.0700177	0.0456557	0.0179987	0.0518183	0.0118573	0.0286317	0.0289122	0.00756128	0.020433	0.0457001	0.011762	0.0832764	0.00335215	0.00725501		0.0868891	0.0303729	2.86074	0.0439825	1.12296		0.0244632	0.0286298	0.854469	0.774257	0.264327
TAG50:5-FA18:1			9.92325	0.0026153	0.00227611	0.00588479	0.00435627	0.00717014	0.00416138	0.000563649	0.00231932	0.00125989	0.000615665	0.0029814	0.00185314	0.000654359	0.00296235	0.00064913	0.00133745	0.00154296	0.000355423	0.000649032	0.00144684	0.000620246	0.00321757	0.000201673	0.000312156		0.00441066	0.00159884	2.75866	0.00853454	1.36951		0.00125028	0.00107459	1.1635	0.777668	0.260242
TAG52:2-FA20:2			15.9133	0.0397529	0.0444199	0.0547017	0.0423279	0.0533179	0.0524234	0.0237731	0.040494	0.023931	0.0195106	0.0377703	0.0337313	0.0176849	0.0438742	0.0197057	0.0279763	0.0347708	0.021261	0.0240697	0.0310869	0.0243216	0.027726	0.0239392	0.0266354		0.0478239	0.0298684	1.60116	0.00214653	1.51011		0.0275455	0.0262965	1.0475	0.777783	0.260104
TAG46:2-FA18:2			9.24429	0.00832416	0.00831824	0.022133	0.0163447	0.0307461	0.0193206	0.00277633	0.00740952	0.00505322	0.00352191	0.0182825	0.00886918	0.00543709	0.0203563	0.0035612	0.0114972	0.0100253	0.00208901	0.00688161	0.014597	0.00479773	0.0304831	0.00188852	0.0031555		0.0175311	0.0076521	2.29102	0.0409526	1.13618		0.00882769	0.0103006	0.85701	0.783348	0.253449
TAG54:3-FA18:3			12.2302	0.00150952	0.00158781	0.00418691	0.00366846	0.00682695	0.00458402	0.000665601	0.00115777	0.00126518	0.00122625	0.00409544	0.00236641	0.00132464	0.00263863	0.000784341	0.00188506	0.00213456	0.000573381	0.00125466	0.00257744	0.00093335	0.00471873	0.000376762	0.000728246		0.00372728	0.00179611	2.0752	0.0733276	1.01962		0.00155677	0.00176486	0.88209	0.785172	0.25127
TAG48:3-FA18:3			11.8767	0.0219026	0.0225748	0.049775	0.0430178	0.0729538	0.047584	0.00667049	0.019107	0.0123035	0.00819987	0.0359111	0.0240223	0.0102613	0.0330338	0.00823063	0.0159673	0.0184559	0.00533671	0.00895174	0.0191959	0.00765298	0.0343759	0.00548245	0.00573525		0.042968	0.0177024	2.42725	0.0187646	1.26455		0.0152143	0.0135657	1.12152	0.795198	0.239313
LPE(18:1)			4.0031	0.177118	0.1764	0.223914	0.179602	0.234563	0.199397	0.1614	0.166465	0.182681	0.166244	0.146808	0.16737	0.1611	0.315185	0.175746	0.195442	0.190375	0.180841	0.198107	0.22307	0.283613	0.194739	0.184201	0.179524		0.198499	0.165161	1.20185	0.0153513	1.29338		0.203115	0.210542	0.964721	0.795457	0.239005
TAG49:2-FA18:1			10.4911	0.0092376	0.0100476	0.0205518	0.0170167	0.0272879	0.0187471	0.00345439	0.00837727	0.00500952	0.00568375	0.0137158	0.0107511	0.00584774	0.0211804	0.00488822	0.0118844	0.0105837	0.00308381	0.00644002	0.0129475	0.00487815	0.0209339	0.00237899	0.00361423		0.0171481	0.00783197	2.1895	0.0152728	1.2941		0.00957803	0.00853214	1.12258	0.797402	0.23669
TAG52:3-FA20:0			16.3192	0.00067578	0.000815076	0.00190558	0.00173158	0.00312145	0.00228125	0.000429227	0.000550998	0.000507447	0.000563742	0.00129352	0.00127115	0.000598641	0.00185325	0.00045378	0.000744843	0.000919396	0.000417383	0.000733807	0.00103577	0.000511886	0.00152874	0.000245437	0.000476816		0.00175512	0.000769347	2.28131	0.0366386	1.15626		0.000831215	0.000755409	1.10035	0.798255	0.235675
Carnitine_C4			1.38647	0.126273	0.151098	0.157078	0.139315	0.122165	0.132555	0.133171	0.168403	0.14313	0.162463	0.190658	0.194318	0.0867435	0.142213	0.143919	0.121883	0.15973	0.227323	0.149654	0.0968211	0.178199	0.128895	0.187265	0.178494		0.138081	0.165357	0.835044	0.0394334	1.14307		0.146969	0.153221	0.959191	0.798801	0.235025
TAG55:1-FA18:1			12.9688	0.000340883	0.000321851	0.000944757	0.000702511	0.00114583	0.00072259	0.000142453	0.000175685	0.000173908	0.000227039	0.000798178	0.000448517	0.000592708	0.00156553	0.000309921	0.000804958	0.000820961	0.000308028	0.000394471	0.000986852	0.000315264	0.00179409	0.000114857	0.000298931		0.000696404	0.00032763	2.12558	0.0542165	1.08259		0.000733684	0.000650744	1.12745	0.801461	0.231861
TAG51:2-FA17:0			10.8244	0.00820247	0.00971216	0.0280003	0.0226775	0.0636145	0.034033	0.00317605	0.00645638	0.00474753	0.00629632	0.0223048	0.0175405	0.00709001	0.0167741	0.00452347	0.00773835	0.0102995	0.00416918	0.00765861	0.0118539	0.00516697	0.0154166	0.00263505	0.0035548		0.0277067	0.0100869	2.74679	0.0754494	1.01336		0.00843244	0.00771432	1.09309	0.80265	0.230448
DAG(16:0/18:1)			20.5099	0.00777765	0.00903842	0.0118367	0.0112607	0.0172539	0.0150469	0.00610588	0.0118766	0.00767975	0.00642663	0.0063006	0.00650476	0.00527204	0.00583972	0.00600056	0.00345248	0.00731215	0.00641249	0.00588342	0.00797381	0.00507585	0.00631789	0.00527202	0.00484675		0.0120357	0.00748237	1.60854	0.0244322	1.22421		0.00571491	0.00589496	0.969457	0.804852	0.227832
TAG48:4-FA18:3			11.2568	0.00626262	0.00746064	0.0178064	0.0136943	0.0235633	0.0140966	0.00183867	0.00706306	0.0040435	0.00220227	0.00954359	0.00573747	0.00229442	0.00872154	0.00167656	0.0045662	0.00387672	0.00117403	0.00282374	0.00644419	0.00176384	0.0123652	0.000800928	0.00136604		0.013814	0.00507143	2.72389	0.0130559	1.31555		0.00371824	0.00426066	0.872693	0.805153	0.227475
TAG49:2-FA14:0			10.3922	0.00182496	0.00252796	0.00524568	0.00408507	0.00723254	0.00519408	0.000869485	0.00162613	0.00131842	0.00125529	0.00373477	0.00300156	0.00182873	0.00525876	0.00148912	0.00295328	0.00269346	0.000834906	0.00224374	0.00417483	0.00151985	0.00731027	0.000667195	0.000968489		0.00435171	0.00196761	2.21168	0.0284061	1.19983		0.00250971	0.00281406	0.891845	0.80705	0.225223
TAG48:4-FA18:2			13.4628	0.00177172	0.00180863	0.00527407	0.00451158	0.00977926	0.00549832	0.000572747	0.00163098	0.000966023	0.000796132	0.00396641	0.00195486	0.000951914	0.00292272	0.000694245	0.00146561	0.00143496	0.0003636	0.00102883	0.00229486	0.000744028	0.00392841	0.000322914	0.00052223		0.00477393	0.00164786	2.89705	0.038254	1.14855		0.00130551	0.00147354	0.885964	0.80868	0.223288
TAG48:0-FA14:0			14.0938	0.0122902	0.0131569	0.0194272	0.0164833	0.0191624	0.0184347	0.00641663	0.0144935	0.00904839	0.006154	0.0155253	0.0129591	0.00845286	0.0244051	0.00811963	0.0158287	0.0155007	0.00578246	0.0101961	0.014795	0.00955264	0.0243614	0.00613326	0.0071745		0.0164924	0.0107661	1.53188	0.0214948	1.24415		0.0130149	0.0120355	1.08138	0.809266	0.222592
TAG48:3-FA16:0			12.4881	0.0199329	0.0242504	0.049669	0.0417097	0.0758073	0.0463485	0.00605596	0.0175337	0.0108829	0.00784899	0.0342284	0.0213726	0.00857584	0.0296501	0.0078343	0.0159161	0.0181184	0.00495265	0.00940699	0.0188795	0.00813732	0.0299192	0.00532982	0.00536427		0.042953	0.0163204	2.63185	0.016484	1.28334		0.0141746	0.0128395	1.10398	0.811225	0.22027
TAG49:1-FA18:1			9.76345	0.0240941	0.0293398	0.0563355	0.0456762	0.083873	0.0629296	0.0123534	0.0229832	0.0174235	0.0135389	0.0510886	0.0404857	0.0298753	0.0681572	0.0239575	0.0465643	0.0504965	0.0138734	0.0318406	0.0529307	0.0225395	0.0811707	0.00995466	0.0145719		0.0503747	0.0263122	1.9145	0.0563941	1.0747		0.0388207	0.0355014	1.0935	0.813634	0.217415
TAG48:2-FA18:2			13.8739	0.0499794	0.0552941	0.124627	0.0889339	0.174133	0.128529	0.0187892	0.0439106	0.027955	0.0232832	0.0838396	0.0545572	0.027585	0.0969841	0.0231303	0.0466389	0.0478812	0.0163205	0.0317108	0.0583202	0.0271126	0.0816797	0.0160083	0.0206794		0.103583	0.0420558	2.46298	0.0187161	1.26493		0.04309	0.0392518	1.09778	0.813699	0.217337
TAG52:1-FA20:0			11.3134	0.00142294	0.00160834	0.00319227	0.00214942	0.00309374	0.00259091	0.00073199	0.00121038	0.00101889	0.00114614	0.00260371	0.00176433	0.00132874	0.00396155	0.001245	0.00203976	0.00235108	0.00112738	0.00138544	0.00268038	0.00122955	0.00389375	0.000798491	0.00111774		0.00234294	0.00141257	1.65863	0.0466288	1.11194		0.00200892	0.00185089	1.08538	0.814177	0.216771
TAG52:4-FA20:0			19.5458	0.000651127	0.000867456	0.00235763	0.00200258	0.00554454	0.00296702	0.000232703	0.000540287	0.000355474	0.000493924	0.00155909	0.00107922	0.000259986	0.0010403	0.000242194	0.000347933	0.0004702	0.000201021	0.000395985	0.000635691	0.000197708	0.000780889	0.000131895	0.000175591		0.00239839	0.000710117	3.37746	0.0491202	1.10195		0.000426939	0.000386293	1.10522	0.815133	0.215639
TAG50:1-FA18:1			16.1711	0.535292	0.639754	0.933175	0.631463	0.828272	0.838452	0.353641	0.57278	0.364736	0.376573	0.640057	0.624477	0.403674	0.842455	0.419165	0.537675	0.612918	0.383236	0.515266	0.648008	0.422732	0.647676	0.387422	0.455447		0.734401	0.488711	1.50273	0.0154002	1.29294		0.533187	0.512759	1.03984	0.815396	0.215326
TAG44:1-FA16:1			12.3036	0.0156126	0.0153193	0.021875	0.0181049	0.0167734	0.0158096	0.00536498	0.0187733	0.00851938	0.00553874	0.0148429	0.0121019	0.00477561	0.0190891	0.00450294	0.0118079	0.0102315	0.0030913	0.00516227	0.010534	0.00685468	0.0169424	0.00430026	0.00527199		0.0172491	0.0108569	1.58878	0.0244049	1.22439		0.00891639	0.00817761	1.09034	0.820232	0.209602
TAG46:2-FA14:0			13.9819	0.021955	0.0240827	0.0372217	0.0300393	0.0392741	0.0317081	0.00635913	0.0241752	0.0133286	0.00657641	0.0249931	0.0179357	0.00650791	0.0268799	0.00713305	0.01542	0.0144253	0.0047463	0.00763239	0.0161852	0.00740176	0.0262755	0.00455324	0.00665646		0.0307135	0.0155614	1.9737	0.00617292	1.4069		0.0125188	0.0114508	1.09327	0.82796	0.200469
PE(18:0/18:2)			29.8107	1.84637	2.25537	2.21364	3.03631	2.66328	2.01555	1.46131	1.54619	1.34148	1.42097	2.51212	1.66118	1.75391	2.00677	2.46283	1.30197	2.0009	2.53787	1.78417	2.3026	1.99107	3.03023	1.95961	1.38708		2.33842	1.65721	1.41106	0.0220114	1.2405		2.01071	2.07579	0.968646	0.829255	0.19894
TAG47:1-FA18:1			13.6932	0.00430531	0.0051611	0.0106714	0.0083686	0.0123635	0.0105431	0.00207111	0.00460403	0.00318147	0.00266418	0.00895513	0.0068609	0.00551058	0.0150897	0.00397818	0.0110548	0.00977685	0.00210959	0.00653741	0.0144268	0.00422024	0.0233108	0.00160626	0.00270561		0.00856883	0.00472281	1.81435	0.0492693	1.10137		0.00791993	0.0088012	0.89987	0.829532	0.198612
TAG50:4-FA14:0			15.2193	0.0215031	0.0264378	0.0492115	0.037889	0.0882393	0.0531634	0.00695454	0.0209858	0.0135367	0.00891161	0.037797	0.0237723	0.00916368	0.0340497	0.00725061	0.014749	0.0147465	0.00503408	0.00957433	0.0180662	0.00649155	0.0344758	0.00361724	0.00450228		0.046074	0.0186597	2.46918	0.0303873	1.18859		0.0141656	0.0127879	1.10773	0.835487	0.191588
TAG49:1-FA14:0			12.3182	0.00261788	0.00310418	0.00542832	0.00434368	0.00653119	0.00544811	0.0014355	0.00236038	0.00167912	0.00188771	0.00533742	0.00352537	0.00354334	0.00804905	0.00252933	0.00633347	0.00504433	0.00156498	0.00394001	0.00783201	0.00277823	0.012431	0.00104216	0.00163111		0.00457889	0.00270425	1.69322	0.0552981	1.07864		0.00451075	0.00494242	0.912661	0.83738	0.189358
TAG51:4-FA18:2			11.0728	0.00315129	0.00403574	0.0163894	0.0142033	0.0535476	0.0275591	0.000821753	0.00207438	0.00119217	0.00234854	0.0124781	0.00715402	0.00168031	0.00478251	0.00102883	0.00178658	0.00223604	0.000732992	0.00220207	0.00331385	0.00106927	0.00368039	0.000323436	0.00063618		0.0198144	0.00434482	4.56046	0.0787413	1.00388		0.00204121	0.00187087	1.09105	0.84092	0.185188
TAG54:4-FA18:1			12.1379	0.180875	0.208709	0.500005	0.397778	0.743471	0.455294	0.0664874	0.144915	0.0948861	0.125437	0.278704	0.208	0.114785	0.344741	0.0847479	0.146025	0.163377	0.0660485	0.127264	0.208769	0.0798647	0.336174	0.0361089	0.0551253		0.414355	0.153072	2.70694	0.016059	1.28704		0.153287	0.140551	1.09062	0.841543	0.184454
TAG49:3-FA16:0			19.6646	0.0029069	0.00385877	0.00963341	0.00830432	0.025123	0.0135735	0.000741683	0.00207911	0.00159962	0.00131509	0.00841728	0.00555254	0.00168658	0.00492572	0.00128505	0.0021732	0.00278162	0.00064014	0.00162106	0.00337048	0.000916587	0.00529165	0.000522839	0.000575406		0.0105666	0.00328422	3.2174	0.0669342	1.03927		0.00224872	0.00204967	1.09711	0.844976	0.180415
TAG50:2-FA18:1			12.5448	0.336853	0.31695	0.587556	0.486495	0.501907	0.45531	0.146222	0.319691	0.195728	0.156057	0.371069	0.314553	0.183188	0.542127	0.176194	0.322269	0.301728	0.152593	0.217239	0.3692	0.176365	0.531155	0.128	0.151101		0.447512	0.250553	1.7861	0.00657861	1.39979		0.279683	0.262177	1.06677	0.845825	0.179416
TAG50:2-FA14:0			13.8975	0.0493103	0.0426748	0.0955796	0.0743378	0.0938711	0.0749385	0.0213517	0.0429965	0.0312903	0.0223954	0.0767738	0.0539391	0.0398256	0.12365	0.029199	0.0763197	0.0582614	0.017979	0.0526871	0.0975122	0.0342164	0.162315	0.01245	0.0196233		0.0717854	0.0414578	1.73153	0.0358682	1.16002		0.0575391	0.0631341	0.911379	0.846624	0.178476
DAG(18:2/22:5)			21.1799	0.000111429	8.01872e-05	0.00021418	0.000100518	0.000365619	0.000230366	1.50768e-05	5.2083e-05	7.38742e-05	5.44616e-05	0.000116769	8.76818e-05	5.79644e-05	6.47393e-05	2.68896e-05	7.04253e-06	4.31941e-05	5.99292e-05	8.15558e-05	1.19817e-05	6.39082e-05	1.55112e-05	6.29352e-05	5.01642e-06		0.000183717	6.66577e-05	2.75612	0.0307449	1.18662		4.32932e-05	4.01514e-05	1.07825	0.850991	0.173343
TAG47:2-FA14:0			10.7613	0.00204969	0.00247814	0.00504797	0.0036053	0.00825368	0.00546757	0.000665425	0.00188964	0.00132446	0.00103664	0.00395941	0.00297833	0.00119675	0.00405707	0.000892808	0.00203875	0.00203821	0.000466418	0.0013064	0.00247871	0.000939338	0.00408503	0.00041467	0.000636865		0.00448373	0.00197565	2.26949	0.0406794	1.13741		0.00178167	0.0016435	1.08407	0.861851	0.160598
TAG48:2-FA18:1			8.40422	0.0565394	0.0615377	0.115029	0.0952599	0.0920674	0.081894	0.0198914	0.0590495	0.0356048	0.0238496	0.0713982	0.0534288	0.0346732	0.120305	0.0277728	0.0720981	0.0609011	0.0188051	0.0398587	0.0925745	0.0291135	0.16417	0.0153366	0.0234278		0.0837212	0.0438704	1.90838	0.00888298	1.36468		0.0557592	0.0607468	0.917895	0.862566	0.15976
TAG47:2-FA18:1			10.731	0.00116874	0.0013698	0.0027513	0.00245677	0.00328246	0.00249841	0.00039693	0.0013133	0.000716476	0.000794546	0.00225951	0.00153348	0.00114796	0.0032749	0.000744614	0.00204924	0.00184681	0.000378127	0.00102615	0.00269933	0.000790408	0.00515162	0.000231103	0.000473549		0.00225458	0.00116904	1.92858	0.0313651	1.18324		0.00157361	0.00172869	0.910288	0.863952	0.158135
TAG44:1-FA14:0			11.5691	0.020502	0.0221035	0.0322311	0.0268059	0.0268772	0.0261926	0.0075849	0.0261485	0.0126992	0.00658378	0.023376	0.0175398	0.00758188	0.027	0.00741375	0.0209858	0.0157873	0.00387518	0.00830523	0.0232574	0.00824903	0.0394902	0.00431441	0.00605387		0.0257854	0.0156554	1.64706	0.021408	1.24477		0.013774	0.014945	0.921645	0.865413	0.156423
TAG51:4-FA18:3			10.196	0.00379216	0.00429829	0.0129989	0.0110706	0.0301309	0.0165014	0.00102143	0.0030346	0.00225647	0.00215249	0.0114081	0.00711591	0.0024708	0.0062441	0.00163689	0.00387881	0.00427135	0.00106112	0.0026587	0.00587799	0.00169507	0.00956975	0.000553821	0.000906022		0.013132	0.00449817	2.91942	0.0712308	1.02593		0.00326051	0.00354356	0.920123	0.866067	0.155657
TAG46:1-FA16:0			11.5612	0.0539632	0.0713446	0.106059	0.094205	0.0860135	0.0903276	0.0257611	0.062872	0.0423594	0.0239871	0.0758711	0.0625526	0.0350351	0.114226	0.0325432	0.0693483	0.0702922	0.0230349	0.0402121	0.0900748	0.0432016	0.139804	0.0261132	0.0287706		0.0836522	0.0489005	1.71066	0.0131639	1.31445		0.0574133	0.0613628	0.935638	0.867198	0.154332
TAG46:1-FA16:1			14.2427	0.0660489	0.0753745	0.101791	0.0830288	0.0742197	0.0846431	0.0318575	0.0827931	0.045444	0.0298458	0.0602245	0.0571822	0.0264615	0.0827483	0.0273475	0.0540882	0.051886	0.0240491	0.0318834	0.0539773	0.0382334	0.0634042	0.0324465	0.0356361		0.080851	0.0512245	1.57837	0.0111342	1.33645		0.0444301	0.0425968	1.04304	0.868515	0.15279
TAG50:3-FA14:0			10.9145	0.0330253	0.0346463	0.0770978	0.0640829	0.104068	0.0752309	0.0117687	0.0282831	0.017934	0.0148326	0.0589483	0.0400527	0.0179396	0.0563091	0.0130417	0.0313599	0.0305512	0.00852472	0.0236141	0.0458318	0.0148955	0.0705465	0.00631436	0.00915328		0.0646918	0.0286365	2.25906	0.0224146	1.2377		0.0262877	0.0283926	0.925865	0.869107	0.152096
TAG52:4-FA18:1			16.7746	0.0976064	0.103022	0.286396	0.222685	0.437364	0.258795	0.0309914	0.0708372	0.048447	0.048846	0.15219	0.109717	0.042901	0.139386	0.0340362	0.0674971	0.0710142	0.0245989	0.0493759	0.0898254	0.0315079	0.141497	0.018009	0.0231315		0.234311	0.0768381	3.04942	0.0170206	1.27875		0.0632388	0.0588911	1.07383	0.870299	0.150701
TAG53:3-FA18:2			13.5807	0.00589079	0.00683862	0.0261418	0.0178321	0.0556538	0.0311945	0.00219916	0.00450821	0.00321374	0.00453977	0.0197098	0.0124466	0.00599758	0.0130484	0.00355181	0.00683961	0.00795957	0.002294	0.00729059	0.0115547	0.00374631	0.016622	0.00104033	0.00206194		0.0239253	0.00776954	3.07936	0.0732954	1.01972		0.00661517	0.00705264	0.93797	0.883834	0.134874
TAG54:3-FA18:0			9.46217	0.0600736	0.0708428	0.162798	0.125698	0.279239	0.172788	0.0285721	0.0534752	0.0421001	0.0443762	0.146646	0.0959647	0.0486088	0.106689	0.0278029	0.056009	0.0675575	0.0301761	0.0491945	0.0839878	0.0320833	0.112679	0.0195477	0.0219516		0.14524	0.0685224	2.1196	0.0678898	1.03625		0.0561405	0.0532407	1.05447	0.884075	0.134593
TAG54:4-FA18:2			10.8692	0.0656051	0.0871114	0.283115	0.218554	0.50005	0.270986	0.0262051	0.0534297	0.0401215	0.069523	0.182107	0.12111	0.0563628	0.139686	0.0352756	0.0743767	0.0783144	0.0298569	0.0608817	0.100661	0.0385749	0.156102	0.0126689	0.021264		0.23757	0.0820827	2.89428	0.0473976	1.10882		0.0689787	0.0650253	1.0608	0.889011	0.12883
TAG46:1-FA14:0			13.4957	0.0822056	0.0913774	0.128259	0.11583	0.115182	0.104909	0.0351181	0.103552	0.0580908	0.0294281	0.0932339	0.0747826	0.0405319	0.11513	0.0413433	0.0863839	0.071006	0.0273555	0.0472923	0.0950566	0.0441178	0.148908	0.0311552	0.0350396		0.106294	0.0657009	1.61784	0.0169279	1.27954		0.0636252	0.0669282	0.950648	0.890078	0.127585
PA(16:0/18:1)			17.5845	0.00442586	0.0154195	0.0137395	0.0111408	0.016027	0.00797609	0.0184093	0.0139631	0.0120098	0.0171878	0.0175389	0.0194057	0.00773671	0.00727851	0.0249972	0.00318999	0.0146774	0.0158166	0.0110999	0.0106703	0.0168433	0.00673917	0.0170268	0.0141781		0.0114548	0.0164191	0.697651	0.0466781	1.11174		0.0122827	0.0127596	0.962627	0.897211	0.119266
TAG46:2-FA16:0			16.173	0.0098589	0.0101748	0.0215168	0.0166621	0.0216947	0.0170485	0.00388783	0.00903873	0.00533881	0.00343437	0.0152892	0.010206	0.00544594	0.0157802	0.00491212	0.0116098	0.0106411	0.00262958	0.00586081	0.0123464	0.00475863	0.0194848	0.00264995	0.00335409		0.0161593	0.00786581	2.05437	0.0149377	1.29719		0.00850313	0.00807577	1.05292	0.901494	0.114274
TAG48:1-FA18:1			12.7911	0.150297	0.176502	0.272118	0.214021	0.224332	0.241562	0.0904655	0.163963	0.111509	0.0883211	0.210236	0.159479	0.115454	0.300095	0.100524	0.20001	0.200295	0.0805203	0.133116	0.220644	0.115693	0.30652	0.0891343	0.0952983		0.213139	0.137329	1.55203	0.0177637	1.27258		0.16615	0.160068	1.03799	0.903329	0.112136
TAG54:6-FA18:3			14.4544	0.0181797	0.0206738	0.0950186	0.075006	0.223847	0.116307	0.0052636	0.01417	0.00983709	0.0131896	0.0590657	0.0332537	0.00827921	0.0247159	0.00484987	0.0098632	0.0130642	0.0044269	0.00773304	0.0162821	0.00487864	0.0275402	0.00204304	0.00293644		0.0915052	0.0224633	4.07355	0.0568551	1.07306		0.0108666	0.0102356	1.06164	0.903563	0.111864
TAG47:1-FA14:0			17.9426	0.00574757	0.00646771	0.0106058	0.00867892	0.0120066	0.0114136	0.00225393	0.00516462	0.00327143	0.00417499	0.0098023	0.00816986	0.00472414	0.015967	0.00404528	0.0100421	0.00923964	0.00263791	0.0054772	0.0106167	0.00553745	0.0219341	0.00206739	0.00355935		0.00915337	0.00547285	1.6725	0.0449092	1.11905		0.007776	0.00819871	0.948442	0.909237	0.105257
TAG53:2-FA18:1			14.7406	0.0238765	0.024013	0.062618	0.0516048	0.0869156	0.0548215	0.00913392	0.0187448	0.0147178	0.0149207	0.0540121	0.0382664	0.0318889	0.0792031	0.020978	0.0464753	0.0442093	0.0139324	0.0297366	0.0625844	0.0165613	0.0984328	0.00625319	0.010956		0.0506416	0.024966	2.02842	0.0604758	1.06047		0.0394478	0.0374207	1.05417	0.910251	0.104077
TAG45:0-FA16:0			14.9879	0.00460484	0.00624702	0.0079616	0.0062406	0.00752492	0.00807552	0.00328887	0.00536575	0.00355824	0.00494401	0.00611755	0.00642578	0.00497416	0.00984513	0.00389035	0.00755217	0.00829354	0.00315935	0.00575861	0.00796182	0.0046778	0.0115657	0.00237173	0.0042007		0.00677575	0.00495003	1.36883	0.0372513	1.15331		0.00628578	0.0060894	1.03225	0.911243	0.102922
TAG48:3-FA18:2			12.8953	0.0151298	0.0156888	0.0402844	0.0351458	0.0588626	0.0351867	0.00446848	0.0137026	0.00796841	0.00612925	0.0249312	0.0156701	0.00723505	0.0243825	0.00450661	0.0129063	0.0118789	0.0027891	0.00728224	0.014657	0.00489371	0.0277157	0.00232098	0.00346656		0.033383	0.012145	2.7487	0.016608	1.28227		0.0106164	0.010056	1.05573	0.914499	0.0991348
LPG(18:0)			4.83202	0.00200043	0.00284576	0.00295668	0.00282798	0.00327047	0.00255972	0.00116907	0.00203131	0.00187754	0.0012588	0.00231163	0.00257689	0.00125881	0.00184523	0.00120431	0.00139071	0.00174806	0.00137236	0.0016345	0.00143484	0.00173349	0.0014473	0.00132985	0.00132151		0.00274351	0.00187087	1.46643	0.0129958	1.31617		0.00146991	0.00148358	0.990787	0.916768	0.0964956
TAG51:2-FA18:1			11.9693	0.0313208	0.0326996	0.0852036	0.0649889	0.0975879	0.0715992	0.0113879	0.0263359	0.0207033	0.0171221	0.0594731	0.0495895	0.0326598	0.0976183	0.0269872	0.0562454	0.0500755	0.0156768	0.0333162	0.0741403	0.0238676	0.110847	0.00958295	0.0152426		0.0639	0.0307686	2.07679	0.0350306	1.16417		0.0465438	0.0444995	1.04594	0.921094	0.0914665
TAG49:1-FA17:0			13.5355	0.00533397	0.00731533	0.0134989	0.00948969	0.0154652	0.0130835	0.00247438	0.00554024	0.00362056	0.00411605	0.00949864	0.00774991	0.00604617	0.0139213	0.00456535	0.00918214	0.00961463	0.00403494	0.00702063	0.0112134	0.00585453	0.0175615	0.00323367	0.00410404		0.0106978	0.00549996	1.94506	0.0234442	1.23071		0.00789409	0.00816463	0.966865	0.921571	0.0909111
TAG51:3-FA17:0			8.79076	0.00171298	0.00218686	0.00753374	0.00628423	0.0157311	0.00879707	0.000618913	0.00117085	0.00102489	0.00135522	0.00597148	0.00330408	0.00150536	0.00313367	0.000737474	0.00184376	0.00202456	0.000697434	0.00135022	0.00279721	0.000827047	0.00430755	0.000402548	0.000681342		0.007041	0.00224091	3.14204	0.0590893	1.06523		0.00165704	0.00172765	0.959131	0.924281	0.0877619
TAG51:3-FA18:2			17.5215	0.00782289	0.0109991	0.0388733	0.0334465	0.0871592	0.0479218	0.00330103	0.00633238	0.00535819	0.00672114	0.0263738	0.0178418	0.00766048	0.0197073	0.00457941	0.00957408	0.0119023	0.0026831	0.00939934	0.0140062	0.00513497	0.0204262	0.00205449	0.00298017		0.0377038	0.0109881	3.43135	0.0561269	1.07566		0.00935111	0.00900022	1.03899	0.928734	0.0825892
TAG50:2-FA20:2			8.15189	0.00950283	0.00922853	0.0100562	0.00792078	0.00917175	0.00905852	0.00508301	0.0100302	0.00586986	0.00385495	0.00838651	0.00656263	0.00332958	0.00891946	0.00314964	0.00641283	0.0062157	0.00325786	0.00421827	0.00644789	0.00512306	0.00625209	0.00418902	0.00449602		0.00915643	0.00663119	1.38081	0.025444	1.21774		0.00521418	0.00512106	1.01818	0.930924	0.0800451
TAG50:3-FA18:1			10.6	0.0702664	0.0758875	0.157834	0.128351	0.168125	0.141069	0.0269215	0.0652769	0.0413772	0.0323054	0.0938854	0.0757052	0.0307689	0.108839	0.033051	0.0614381	0.060639	0.0216085	0.0412676	0.0707715	0.0284801	0.119436	0.0192041	0.0266242		0.123589	0.0559119	2.21042	0.00717962	1.38984		0.052724	0.0509639	1.03454	0.932735	0.0779421
TAG50:4-FA18:1			12.1075	0.0143372	0.0136785	0.0353868	0.0281752	0.043552	0.0306111	0.0038731	0.0134818	0.0076658	0.0052405	0.0219039	0.0153468	0.00672672	0.0230061	0.00539528	0.0126715	0.0115462	0.00305978	0.00717944	0.0148621	0.00580653	0.0312176	0.00258844	0.00319296		0.0276235	0.011252	2.45499	0.0148895	1.29764		0.0104009	0.0108079	0.96235	0.940729	0.0686639
TAG52:3-FA20:1			7.19292	0.00295075	0.00240229	0.00355981	0.00331519	0.00419644	0.00286451	0.00153749	0.00258034	0.00157477	0.00114433	0.00279749	0.00237837	0.00127408	0.00330105	0.0011399	0.0022465	0.00217123	0.00109051	0.00160173	0.00252582	0.00140664	0.0034407	0.00107277	0.00137376		0.00321483	0.00200213	1.6057	0.00878494	1.36602		0.00187054	0.00190357	0.982651	0.949748	0.0582032
TAG48:1-FA16:0			12.8096	0.320747	0.366474	0.532008	0.465632	0.461185	0.454992	0.15607	0.339097	0.210772	0.177311	0.333992	0.298894	0.190066	0.494868	0.190669	0.329603	0.383702	0.189803	0.265024	0.371782	0.249223	0.455278	0.219564	0.240616		0.433506	0.252689	1.71557	0.00263288	1.49214		0.296452	0.300248	0.987357	0.954267	0.0529638
TAG52:2-FA14:0			18.3518	0.00415808	0.00398069	0.00420693	0.00442079	0.00414621	0.00346537	0.00170148	0.00396145	0.00199082	0.0020071	0.00466336	0.00348494	0.0024972	0.00710548	0.00225933	0.00486006	0.00409508	0.00168044	0.00288383	0.00528705	0.00230387	0.00819479	0.00142225	0.00194804		0.00406301	0.00296819	1.36885	0.061881	1.05573		0.0037496	0.0036733	1.02077	0.955885	0.051089
PC(18:0/18:2)			11.0415	0.0798869	0.0666591	0.136053	0.107219	0.168031	0.125715	0.0694555	0.0629044	0.0630963	0.0950422	0.0829623	0.0927329	0.0639793	0.172333	0.0697505	0.0843073	0.0734402	0.0993164	0.0980627	0.103736	0.0897798	0.0910389	0.0989382	0.086898		0.113927	0.0776989	1.46626	0.051399	1.09313		0.0938544	0.0947422	0.99063	0.958683	0.0478457
TAG52:3-FA18:3			14.9467	0.0233346	0.0232847	0.0523768	0.0421677	0.0778302	0.0561224	0.0118647	0.0209027	0.0156811	0.0174667	0.0472811	0.0326187	0.0153305	0.0312383	0.00966419	0.019247	0.0206918	0.0108237	0.0145795	0.0242117	0.0133965	0.0316875	0.00986607	0.0117438		0.0458527	0.0243025	1.88675	0.059509	1.06378		0.0178326	0.0175809	1.01432	0.958722	0.0478004
TAG52:2-FA20:1			15.0184	0.0138312	0.0129604	0.017862	0.0145425	0.0148727	0.0136242	0.00735399	0.0144985	0.00773404	0.00658825	0.0138537	0.0110487	0.00557529	0.0175242	0.00663745	0.0117605	0.0115658	0.00629868	0.00796931	0.0130029	0.00758108	0.0164033	0.00741782	0.00768101		0.0146155	0.0101795	1.43577	0.0184492	1.26705		0.00989366	0.0100092	0.988454	0.963167	0.0426506
PI(18:0/18:2)			29.8642		0.00837451	0.00783762	0.0161507	0.0101496	0.0121567	0.00841484	0.00462434	0.0029919	0.00171097	0.0046117	0.00570911	0.00725573	0.0130639	0.0140799	0.00374249	0.00528384	0.0065432	0.00316141	0.00319865	0.0089612	0.0156009	0.00665231	0.0131499		0.0109338	0.00467715	2.33771	0.00532184	1.46113		0.00832817	0.00845406	0.985109	0.964033	0.0416463
PG(18:0/22:4)			14.9428	0.00151205	0.00211371	0.00322188	0.00221673	0.00321273	0.00179767	0.000957141	0.00231478	0.00184246	0.00074887	0.00169474	0.00189279	9.84672e-05	0.000877589	0.000354483	0.000212556	0.000246136	0.000472351	0.000267669	0.00029548	0.000561094	0.000416051	0.000322414	0.000432408		0.0023458	0.00157513	1.48927	0.0714435	1.02528		0.00037693	0.000382519	0.985389	0.964174	0.0414839
TAG52:3-FA18:0			13.3778	0.0208785	0.0233465	0.0579098	0.0460075	0.0864513	0.0581458	0.00997059	0.0208234	0.0143323	0.0151719	0.0443079	0.0283193	0.0132926	0.0323752	0.00844194	0.0185162	0.0185888	0.00927418	0.0127166	0.0236216	0.0125678	0.0327178	0.00831994	0.00931434		0.0487899	0.0221542	2.20228	0.0397589	1.14158		0.0167481	0.016543	1.0124	0.970013	0.0347198
TAG45:0-FA14:0			13.3116	0.00475959	0.00591994	0.00743184	0.00512329	0.00634515	0.00815626	0.00296699	0.00516316	0.00315787	0.00449799	0.00537831	0.00656176	0.00452795	0.00854318	0.0037901	0.00726287	0.00671062	0.00321267	0.00484537	0.00718982	0.00444227	0.0112493	0.0022371	0.00394609		0.00628934	0.00462101	1.36103	0.0575914	1.07046		0.00567456	0.00565167	1.00405	0.988587	0.0132117
TAG50:5-FA18:2			15.1958	0.00388329	0.00373091	0.0143895	0.0110364	0.0321538	0.0148544	0.000891846	0.00289739	0.00188194	0.00159053	0.00877934	0.00491204	0.00122988	0.00464549	0.000966712	0.00172625	0.00250997	0.000592721	0.00133879	0.00292849	0.000977774	0.0053851	0.000496198	0.000523635		0.0133414	0.00349218	3.82036	0.050246	1.09756		0.00194517	0.00194167	1.00181	0.997234	0.00320234
TAG48:1-FA14:0			8.53257	0.155644	0.16655	0.255928	0.203273	0.196907	0.195311	0.0812331	0.152437	0.103939	0.0757367	0.176863	0.144793	0.0894062	0.272301	0.102424	0.178082	0.180011	0.0684813	0.131725	0.189062	0.108808	0.296879	0.0724688	0.0923007		0.195602	0.1225	1.59675	0.00801625	1.37698		0.148451	0.148541	0.999395	0.998482	0.00175709
CE(22:4)			20.6545	0.00415445	0.00334334	0.0028572	0.00142039	0.00196946	0.00350979	0.00318821	0.00306538	0.00241345	0.00261697	0.00449237	0.00364607	0.00748964	0.00919435	0.0172313	0.0083638	0.0118337	0.00907263	0.00245606	0.00281814	0.00286474	0.00172321	0.00198897	0.00371236		0.00287577	0.00323707	0.888385	0.500957	0.411195		0.0105309	0.00259392	4.05984	0.000341496	2.44786
CE(20:4)			8.54772	0.00923026	0.0117263	0.00911151	0.0111731	0.00692243	0.0113075	0.00429199	0.0112345	0.00550039	0.00511026	0.0142483	0.0109329	0.0155045	0.0241525	0.0163767	0.0144386	0.0345644	0.0160888	0.00809011	0.00616092	0.00457007	0.00603251	0.00226426	0.0126124		0.00991186	0.00855304	1.15887	0.477029	0.433875		0.0201876	0.00662171	3.04869	0.00315955	2.20369
CE(20:5)			25.51	0.00155403	0.00224659	0.00231726	0.00134632	0.000932244	0.00135851	0.000517864	0.00158919	0.00103884	0.000407249	0.00132259	0.00163159	0.000957096	0.00356924	0.00213033	0.00152164	0.0017028	0.00165317	0.000492221	0.000671189	0.000532047	0.000452587	0.000311132	0.000655724		0.00162582	0.00108455	1.49907	0.111872	0.920788		0.00192238	0.00051915	3.70294	0.00340147	2.19322
PC(14:0/14:0)			8.62861	0.457686	0.337035	0.312347	0.259864	0.29407	0.386542	0.466505	0.384711	0.386446	0.345238	0.426304	0.39789	0.27985	0.37249	0.33947	0.516845	0.388556	0.330859	0.492633	0.482035	0.571993	0.517639	0.475192	0.498009		0.341257	0.401182	0.850629	0.104697	0.937218		0.371345	0.50625	0.733521	0.00376139	2.17865
CE(20:3)			29.6708	0.00125354	0.00203918	0.00196417	0.00211259	0.000692994	0.0010029	0.00181449	0.00125057	0.000969952	0.000613027	0.00203332	0.00261279	0.00202148	0.00672829	0.00184995	0.00330433	0.00567128	0.00247123	0.00092836	0.000882197	0.000971186	0.00136665	0.000376382	0.000892781		0.0015109	0.00154903	0.975385	0.924166	0.0588452		0.00367443	0.000902925	4.06947	0.00832983	2.04996
PE(18:0/18:3)			23.411	0.163919	0.16131	0.192567	0.168944	0.254957	0.196907	0.169985	0.125178	0.170379	0.170874	0.242121	0.188007	0.120345	0.156949	0.196285	0.197312	0.135945	0.227176	0.224084	0.234066	0.254474	0.292821	0.199329	0.22831		0.189767	0.177758	1.06756	0.582322	0.337382		0.172335	0.238848	0.721529	0.010676	2.00426
PS(20:0/22:4)			7.68351	0.0362534	0.0359981	0.0283605	0.0227388	0.0305461	0.0210381	0.0315524	0.0263091	0.0258377	0.0268079	0.0502976	0.0283768	0.0390479	0.048665	0.0885337	0.0419758	0.0560056	0.0678784	0.0306437	0.0325527	0.0327651	0.0359403	0.0344995	0.0329976		0.0291558	0.0315303	0.924693	0.621297	0.303508		0.0570177	0.0332332	1.71569	0.0109425	1.99957
PG(16:0/20:3)			14.0122	0.0039747	0.00497144	0.00442606	0.0041318	0.00429072	0.00427685	0.00432981	0.00735352	0.00657047	0.00364586	0.00458879	0.00544429	0.00258418	0.0036149	0.00299398	0.00378876	0.00417282	0.00340544	0.00412409	0.0033989	0.00569129	0.00476444	0.00467446	0.0054059		0.00434526	0.00532212	0.816453	0.131677	0.878775		0.00342668	0.00467651	0.732742	0.0128275	1.96854
PG(16:0/16:1)			10.5375	0.0172496	0.019348	0.0262387	0.0232239	0.0199996	0.0205226	0.0142975	0.0276131	0.0270523	0.0142444	0.0189193	0.0270314	0.00909908	0.0172767	0.0134699	0.0135278	0.0126267	0.0176697	0.0163518	0.0161176	0.0228391	0.021129	0.017388	0.0240972		0.021097	0.0215263	0.980058	0.887034	0.0877951		0.013945	0.0196538	0.709531	0.0141621	1.94856
24 OH cholesterol			8.71835	0.0450715	0.050139	0.0344196	0.035462	0.0365002	0.0399248	0.0452682	0.037285	0.0394688	0.0441437	0.0359383	0.0363135	0.0242141	0.0225309	0.0299252	0.0321048	0.0353912	0.0293597	0.0440168	0.0318916	0.0365481	0.0337383	0.0353936	0.0375409		0.0402529	0.0397362	1.013	0.867765	0.102879		0.028921	0.0365215	0.791888	0.0154144	1.93105
SM(24:0)			7.03758	0.116057	0.112476	0.139076	0.101903	0.206749	0.13355	0.128797	0.130756	0.124458	0.0879032	0.119501	0.168749	0.1524	0.368019	0.210663	0.187061	0.129078	0.181204	0.0816038	0.0942933	0.066699	0.112615	0.145056	0.0938769		0.134969	0.126694	1.06531	0.667384	0.264435		0.204738	0.0990239	2.06756	0.0156978	1.92723
PC(16:0/18:3)			6.81759	0.0572103	0.0408942	0.0880495	0.0590763	0.0811249	0.0695456	0.0603565	0.045942	0.0511911	0.0811054	0.044548	0.0689405	0.041593	0.0640659	0.0365213	0.0621235	0.0446249	0.0606659	0.0706066	0.0587772	0.0744995	0.060794	0.0695459	0.071789		0.0659835	0.0586806	1.12445	0.443368	0.466691		0.0515991	0.0676687	0.762525	0.0160665	1.92233
PC(18:1/18:3)			11.5192	0.00892182	0.0082568	0.0130614	0.0103755	0.0140891	0.0132175	0.0108565	0.00875142	0.0110822	0.0140756	0.00810472	0.00976081	0.00797368	0.0114025	0.00721854	0.0109924	0.00742667	0.00946247	0.0125391	0.0118749	0.015959	0.0130825	0.010174	0.0100296		0.0113204	0.0104385	1.08448	0.521647	0.391971		0.00907937	0.0122765	0.739572	0.0204554	1.86961
PG(16:0/14:0)			3.65848	0.00183857	0.00246805	0.00242554	0.00208922	0.0022064	0.00195363	0.00209327	0.00262016	0.00321069	0.00134184	0.00173105	0.00226971	0.00145246	0.00207691	0.00164906	0.00222439	0.00189587	0.00179577	0.00202702	0.00184617	0.00362725	0.0028675	0.00252227	0.00306505		0.00216357	0.00221112	0.978494	0.872145	0.099446		0.00184908	0.00265921	0.695348	0.0207795	1.86606
CE(14:0)			22.7176	0.000120832	6.33972e-05	7.33684e-05	6.35993e-05	0.00013269	0.000114813	3.17013e-05	8.15743e-05	7.89172e-05	4.83922e-05	0.00011482	9.60859e-05	8.00216e-05	0.000216403	0.000119113	6.26663e-05	0.000166106	0.000118592	5.16865e-05	1.57872e-05	8.30297e-05	8.1289e-05	6.13873e-05	5.80549e-05		9.47833e-05	7.52486e-05	1.2596	0.300528	0.622419		0.00012715	5.85391e-05	2.17206	0.0213299	1.86012
PE(P-18:1/20:2)			16.2585	0.254602	0.256427	0.255009	0.128089	0.180102	0.253182	0.21517	0.199068	0.171426	0.208965	0.304596	0.306589	0.0974865	0.173079	0.200084	0.198274	0.204651	0.209084	0.181552	0.318355	0.214049	0.350154	0.234547	0.31945		0.221235	0.234302	0.94423	0.694103	0.242199		0.180443	0.269685	0.669089	0.0218264	1.85486
SM(24:1)			6.91941	0.171467	0.239526	0.363539	0.280369	0.296479	0.265049	0.268848	0.244159	0.226446	0.185051	0.202924	0.263377	0.230455	0.555781	0.30234	0.450496	0.289307	0.290592	0.144649	0.185386	0.169894	0.241649	0.299777	0.201226		0.269405	0.231801	1.16223	0.228568	0.716823		0.353162	0.207097	1.7053	0.0246726	1.82626
PC(16:0/16:0)			8.56909	5.07953	4.02839	5.30973	3.74863	4.40205	4.88263	5.58135	3.81349	4.36719	5.59568	4.23318	5.09001	3.60452	5.37534	4.4858	5.07937	4.01807	4.7105	5.9226	4.67855	6.1814	5.10242	5.12923	6.18567		4.57516	4.78015	0.957117	0.616086	0.307989		4.5456	5.53331	0.821498	0.0253439	1.81986
LPC(18:3)			19.8325	5.73071e-05	7.99486e-05	7.68766e-05	5.97247e-05	0.000220657	0.000115827	4.02371e-05	4.53361e-05	7.95452e-05	5.24042e-05	5.66382e-05	9.13398e-05	7.68416e-05	0.00010598	3.31932e-05	5.79225e-05	5.60005e-05	6.52747e-05	9.85475e-05	7.8254e-05	9.34028e-05	9.94081e-05	9.43825e-05	9.39093e-05		0.000101723	6.09167e-05	1.66988	0.155833	0.832769		6.58688e-05	9.2984e-05	0.708388	0.0262604	1.81133
PG(20:0/16:1)			8.9669	0.0148354	0.0169678	0.014392	0.0117173	0.0110894	0.0140887	0.0167459	0.0186203	0.0190801	0.0134713	0.0111145	0.0132989	0.00832424	0.0106631	0.0104056	0.0124233	0.0102168	0.0107764	0.0108528	0.010236	0.0152372	0.0147721	0.0129328	0.0163477		0.0138484	0.0153885	0.89992	0.354345	0.559936		0.0104682	0.0133964	0.781421	0.0284264	1.79199
LPC(20:0)			19.7674	0.000407547	0.000560672	0.000466764	0.000429382	0.000606105	0.000492322	0.000325637	0.000494435	0.000359276	0.000268056	0.000439617	0.000547494	0.000671392	0.00119183	0.000658571	0.000480544	0.000722274	0.000527679	0.000559064	0.000450095	0.000453424	0.000434292	0.000322011	0.000363635		0.000493799	0.000405752	1.217	0.131203	0.87973		0.000708714	0.00043042	1.64656	0.0286353	1.79018
HCER(16:0)			24.0653	0.0462468	0.0391609	0.0535731	0.0295561	0.0287454	0.0605731	0.0690353	0.0305384	0.0339602	0.0426124	0.0265109	0.0714886	0.0373082	0.0524675	0.0732485	0.0772873	0.0769929	0.0574981	0.0534278	0.0555585	0.0406472	0.0333879	0.0195165	0.0423574		0.0429759	0.045691	0.940578	0.783844	0.169284		0.0624671	0.0408159	1.53046	0.0297268	1.78088
PA(18:0/18:3)			10.9981	0.0132962	0.0124455	0.0166867	0.0181595	0.0192763	0.0164593	0.0171073	0.0132427	0.00867176	0.012977	0.0278905	0.0146869	0.0088298	0.00941934	0.0176951	0.0152655	0.0142473	0.00727827	0.0138563	0.0180332	0.0236552	0.0308378	0.0139915	0.0195147		0.0160539	0.0157627	1.01848	0.921702	0.0607622		0.0121226	0.0199814	0.606691	0.0313046	1.76787
Sum			22.3218	0.00078574	0.0008742		0.000647513	0.000880553			0.00102236	0.000561209	0.000547002	0.00108035	0.000911428			0.000475026	0.000345421	0.000588609					0.000306432	0.000384418	0.000341695		0.000797002	0.000824471	0.966682	0.847285	0.140579		0.000469686	0.000344182	1.36464	0.164163	1.75972
PC(18:1/20:2)			17.9863	0.00735376	0.00403092	0.00626808	0.00692431	0.00715716	0.00539036	0.00778706	0.00741265	0.00782442	0.00672318	0.00664132	0.00680046	0.00403884	0.0080848	0.00502168	0.00685799	0.00400627	0.00479459	0.00704381	0.00720594	0.00709858	0.00783519	0.00641343	0.00756815		0.00618743	0.00719818	0.859582	0.104507	0.937661		0.00546736	0.00719418	0.75997	0.0337787	1.74837
PE(P-16:0/18:3)			18.9314	0.0544797	0.0951483	0.0707342	0.062027	0.0743575	0.0634191	0.0633753	0.0587278	0.0491841	0.0531023	0.0800032	0.0725043	0.0474786	0.0454783	0.0689595	0.0618637	0.0558021	0.0699462	0.061784	0.0841235	0.07804	0.125163	0.0691525	0.0787283		0.0700276	0.0628161	1.1148	0.358779	0.555024		0.0582547	0.0828319	0.703288	0.0341226	1.74575
LPG(16:0)			3.14772	0.00153847	0.00192932	0.00194787	0.00154793	0.00193366	0.00161106	0.00124697	0.00164302	0.00184748	0.00110027	0.00170802	0.00254801	0.00123039	0.00137718	0.00114982	0.00142747	0.0015031	0.00145608	0.00173795	0.00157684	0.00191231	0.00159986	0.00132017	0.00147972		0.00175139	0.0016823	1.04107	0.764969	0.184426		0.00135734	0.00160447	0.845973	0.0342582	1.74472
TAG56:6-FA22:6			13.3175	0.0803976	0.0834345	0.071943	0.0536714	0.0873648	0.0773727	0.0410866	0.0774562	0.0476467	0.0269453	0.103162	0.0926997	0.0264734	0.0844295	0.0467972	0.0360129	0.0707679	0.0459065	0.0311202	0.0328658	0.021797	0.0317358	0.027082	0.0324825		0.0756973	0.0648328	1.16758	0.437722	0.47231		0.0517312	0.0295139	1.75278	0.0342831	1.74453
PC(18:0/18:0)			11.4616	1.419	1.64291	1.64353	0.999016	1.31741	1.52538	1.72455	1.01	1.33131	1.55006	1.36675	1.63422	1.07359	1.56676	1.27287	1.26965	1.41837	1.10733	1.62148	1.41662	1.40539	1.71547	1.33933	1.68578		1.42454	1.43615	0.991918	0.937803	0.0482434		1.28476	1.53068	0.839341	0.0350521	1.73874
PE(16:0/18:3)			13.4766	0.100524	0.100685	0.146977	0.114203	0.155185	0.141442	0.0998722	0.0766269	0.101452	0.0862161	0.137754	0.123616	0.071586	0.096872	0.132558	0.130446	0.111027	0.112589	0.120596	0.209734	0.12072	0.2224	0.177649	0.117751		0.126503	0.104256	1.21338	0.133614	0.874893		0.10918	0.161475	0.67614	0.0366786	1.72679
PA(18:0/14:0)			29.3273	0.0141021	0.0196668	0.0120392	0.0127264	0.012071	0.0124653	0.0152528	0.0161579	0.0122956	0.0156971	0.0176038	0.0133366	0.0108818	0.009265	0.0157202	0.00745987	0.0127964	0.0112562	0.0113558	0.0205667	0.0145144	0.0218738	0.0115257	0.0227445		0.0138451	0.0150573	0.919495	0.419742	0.490442		0.0112299	0.0170968	0.656842	0.0368719	1.72539
PE(18:1/20:4)			13.8727	3.75152	4.13923	5.00838	3.70611	3.83094	3.88606	5.76881	2.8403	3.29043	3.75242	4.38051	4.50174	2.17948	2.96606	4.42467	3.3694	3.50259	4.37216	3.76199	4.92776	4.752	8.61945	5.21697	4.60401		4.0537	4.08903	0.99136	0.941426	0.0454287		3.46906	5.31369	0.652853	0.0383852	1.71465
PC(16:0/18:1)			6.16195	3.53941	3.11921	3.49899	2.55197	3.53174	3.47424	3.77918	3.12079	3.48399	3.50256	3.58823	4.1158	2.27786	3.92225	2.79298	3.51771	3.16897	3.08915	3.98553	3.61794	4.39445	3.68789	3.29096	3.74256		3.28593	3.59842	0.913157	0.167552	0.812087		3.12815	3.78655	0.826121	0.0392917	1.70836
PC(18:2/18:3)			8.10714	0.00263373	0.00171215	0.00541537	0.00398982	0.00802391	0.00602497	0.00405517	0.00206529	0.00320972	0.00405937	0.00343989	0.00354618	0.00216142	0.00358718	0.0015253	0.00330861	0.00292273	0.00234408	0.00321369	0.00347707	0.00500962	0.00285567	0.00471147	0.00329377		0.00463332	0.00339594	1.36437	0.241963	0.698057		0.00264156	0.00376022	0.702501	0.0414305	1.69391
Carnitine_C5			5.15738	0.0253134	0.0293571	0.0472838	0.0401404	0.0198045	0.0132956	0.0232078	0.0308109	0.0187912	0.0349517	0.0328333	0.0468949	0.0235247	0.0438245	0.0638221	0.0515316	0.0491266	0.104068	0.0231536	0.0109313	0.0265538	0.0154364	0.0429023	0.044132		0.0291991	0.0312483	0.934423	0.760558	0.187979		0.0559829	0.0271849	2.05934	0.0422703	1.68838
PC(14:0/18:3)			5.16418	0.0144107	0.0105408	0.0153733	0.0137704	0.0170304	0.0203066	0.0147083	0.0129463	0.0170931	0.0180917	0.0152628	0.0144504	0.0139111	0.0158559	0.0114998	0.0197448	0.0145881	0.0142933	0.0167841	0.0198667	0.0219158	0.0162194	0.0181245	0.0168662		0.0152387	0.0154254	0.987896	0.906033	0.0729653		0.0149822	0.0182961	0.818871	0.0432967	1.68173
PE(O-16:0/20:3)			18.108	0.249805	0.334129	0.27731	0.248016	0.267387	0.251786	0.269826	0.27336	0.206638	0.194662	0.3608	0.379268	0.212204	0.195435	0.332977	0.270259	0.271549	0.260288	0.301476	0.446397	0.280392	0.372165	0.297769	0.299179		0.271405	0.280759	0.966685	0.788524	0.165543		0.257119	0.332896	0.772369	0.0441003	1.6766
TAG60:11-FA22:5			14.6773	0.0419161	0.0411431	0.0317303	0.0232391	0.0461748	0.0367961	0.011582	0.0327384	0.0193408	0.00974776	0.0431289	0.0336429	0.00488316	0.0329315	0.0107968	0.00688967	0.0155767	0.00982156	0.00453497	0.0049638	0.00241659	0.00428442	0.00345923	0.0037043		0.0368332	0.0250301	1.47156	0.0974621	0.954561		0.0134832	0.00389388	3.46267	0.0448043	1.67216
HCER(18:1)			19.8243	0.0490409	0.0495303	0.085562	0.037958	0.0608716	0.073681	0.0922902	0.0388335	0.0506622	0.0775033	0.0330056	0.0925647	0.0454897	0.0553319	0.0531139	0.0391037	0.0324851	0.060485	0.102379	0.0384435	0.0809843	0.0853655	0.0443683	0.104533		0.0594406	0.0641433	0.926685	0.726494	0.215595		0.0476682	0.0760121	0.627114	0.0449935	1.67098
PE(O-16:0/20:1)			18.6085	0.226578	0.265806	0.220604	0.211109	0.189084	0.203654	0.205567	0.188321	0.192412	0.153519	0.277365	0.204769	0.143569	0.182596	0.276423	0.170596	0.259569	0.190426	0.238764	0.323941	0.277966	0.392496	0.220524	0.239189		0.219472	0.203659	1.07765	0.442934	0.467122		0.203863	0.282147	0.722543	0.0453907	1.6685
PC(14:0/20:3)			9.11681	0.0109779	0.00756117	0.00835436	0.00758521	0.00969253	0.0113887	0.011504	0.00756105	0.0109002	0.0113044	0.0113445	0.0118309	0.00587413	0.00846249	0.006894	0.0114419	0.00759783	0.00758067	0.00975494	0.0108795	0.0116464	0.00915791	0.00933638	0.00918886		0.00925999	0.0107408	0.862129	0.148035	0.847085		0.00797518	0.00999401	0.797996	0.0456654	1.6668
PE(P-18:0/18:1)			9.75292	9.72056	7.03768	9.47642	6.68097	9.7669	7.05601	9.36271	7.12812	8.20009	5.03908	11.985	13.8992	5.19888	9.07817	9.65273	8.29457	6.27064	9.00533	8.66625	11.6182	9.60544	13.2608	8.96441	9.26138		8.28976	9.26905	0.894349	0.516966	0.396291		7.91672	10.2294	0.773918	0.0498685	1.64159
PE(18:0/16:0)			9.44175	0.40611	0.685678	0.529645	0.448737	0.445205	0.483439	0.527912	0.397235	0.349153	0.372698	0.518345	0.513605	0.325303	0.351276	0.533155	0.369339	0.41145	0.409336	0.470167	0.489276	0.552188	0.52994	0.378536	0.495512		0.499802	0.446491	1.1194	0.336681	0.579836		0.399977	0.485936	0.823105	0.0508549	1.63589
PE(O-16:0/18:1)			15.9171	0.954527	0.965482	1.15853	0.674569	0.903071	0.844823	0.998656	0.660289	0.816388	0.54432	1.05135	1.1217	0.545813	0.837896	1.15622	0.703765	0.823885	0.772473	0.83046	1.19691	0.997662	1.60282	0.968711	1.03181		0.916833	0.86545	1.05937	0.662594	0.268452		0.806676	1.10473	0.730203	0.0559573	1.6076
PE(14:0/18:3)			14.4437	0.0566228	0.0412116	0.0507462	0.0311536	0.0506059	0.0461786	0.0532344	0.0301128	0.0370082	0.0477268	0.0621196	0.0389778	0.0331986	0.0607578	0.0688345	0.0999558	0.0600705	0.0443617	0.0655872	0.10404	0.0882636	0.159767	0.0856438	0.0768181		0.0460864	0.0448633	1.02726	0.843257	0.12214		0.0611965	0.0966866	0.632937	0.0576084	1.59883
PE(P-18:0/18:3)			20.2378	0.0401185	0.0822965	0.0642279	0.0629478	0.0663022	0.0601967	0.0681064	0.0414322	0.0405158	0.0539125	0.0865282	0.0911036	0.0422511	0.0611343	0.0670284	0.0561756	0.0572883	0.0521689	0.0660303	0.0611375	0.0585396	0.116496	0.0739937	0.0792288		0.0626816	0.0635998	0.985563	0.932335	0.0524924		0.0560078	0.0759043	0.737873	0.059636	1.5883
TAG60:11-FA22:6			13.792	0.0573638	0.0561067	0.0468246	0.0294801	0.0662779	0.054352	0.014214	0.0459243	0.0251784	0.0109675	0.0643662	0.0461984	0.00575475	0.049063	0.0138903	0.00768818	0.0220927	0.0122573	0.00578275	0.00532267	0.00304126	0.00491049	0.00387107	0.00454067		0.0517342	0.0344748	1.50064	0.11507	0.913689		0.0184577	0.00457815	4.03169	0.0604947	1.58391
PC(18:0/16:1)			6.36393	0.107316	0.0813969	0.102231	0.0820041	0.0972299	0.0983011	0.117489	0.0875487	0.0940834	0.10882	0.101535	0.116759	0.0620186	0.109531	0.084581	0.10223	0.0861658	0.0941716	0.104716	0.108465	0.106012	0.10697	0.0980636	0.101853		0.0947464	0.104372	0.907773	0.176708	0.796556		0.089783	0.104347	0.860431	0.0624421	1.57413
HCER(20:1)			22.9511	0.0041596	0.00214592	0.0085464	0.00268476	0.0040403	0.00834995	0.0115867	0.00157987	0.00204713	0.0079338	0.00288913	0.00540801	0.00292818	0.00198941	0.00609583	0.00124651	0.000299749	0.00500484	0.00907692	0.00471966	0.00506599	0.00445019	0.00276683	0.00973074		0.00498782	0.00524077	0.951735	0.900032	0.0776452		0.00292742	0.00596839	0.490487	0.0634775	1.56901
PE(18:1/20:2)			17.5419	0.228027	0.240067	0.204502	0.170442	0.186961	0.224511	0.214985	0.155573	0.169809	0.122412	0.238648	0.24973	0.111758	0.134906	0.189898	0.167094	0.189182	0.143611	0.158303	0.228989	0.197693	0.274611	0.163197	0.18901		0.209085	0.19186	1.08978	0.476372	0.434506		0.156075	0.201967	0.772772	0.0636449	1.56819
PE(14:0/20:4)			17.6334	0.213881	0.22968	0.16015	0.192482	0.176124	0.243879	0.230755	0.211495	0.229154	0.155591	0.359336	0.19663	0.181156	0.161607	0.347001	0.334462	0.365942	0.24119	0.302664	0.533631	0.334634	0.540203	0.413425	0.260563		0.202699	0.230494	0.879414	0.391489	0.519731		0.271893	0.39752	0.683973	0.0653771	1.55977
PS(20:0/20:4)			23.1655	0.0833958	0.063092	0.100277	0.0405482	0.0647528	0.0506457	0.0693145	0.0301799	0.0514562	0.0694544	0.0474894	0.102627	0.0632169	0.1063	0.162145	0.0811843	0.0783558	0.107783	0.0674568	0.0318794	0.0393061	0.0939898	0.0622554	0.0868002		0.0671186	0.0617536	1.08688	0.699146	0.238033		0.0998308	0.0636146	1.56931	0.0656475	1.55847
PE(18:0/20:5)			14.2512	0.0627932	0.0948945	0.081242	0.0858694	0.0545221	0.0849651	0.0661909	0.0843212	0.0636261	0.0601564	0.0775266	0.0865756	0.0423467	0.0547137	0.0634062	0.0580044	0.0576496	0.0711807	0.0516408	0.0785131	0.0609648	0.105145	0.0720252	0.0861095		0.077381	0.0730661	1.05905	0.591627	0.329218		0.0578836	0.0757331	0.76431	0.0663471	1.55512
PE(18:1/18:1)			10.7977	4.40862	4.23188	5.25075	3.65067	5.04515	4.6478	4.75192	2.98922	3.7592	2.63521	4.98468	5.19941	2.80069	3.47667	5.42696	4.54287	4.01816	3.11938	4.32847	5.31067	5.02536	8.47984	4.89976	4.45933		4.53914	4.05327	1.11987	0.356356	0.557705		3.89745	5.41724	0.719454	0.0687931	1.54361
PE(P-16:0/20:2)			13.239	0.638045	0.569844	0.644871	0.428692	0.61776	0.573083	0.691187	0.46427	0.585925	0.407168	0.873981	1.00656	0.29287	0.476755	0.74673	0.604393	0.528557	0.468785	0.537447	0.844858	0.552111	0.941495	0.589689	0.79283		0.578716	0.671516	0.861805	0.379673	0.532297		0.519682	0.709738	0.732216	0.0695951	1.53989
PI(18:1/22:5)			20.9925	0.0141426	0.0105491	0.00929656	0.00493654	0.00420639	0.00722106	0.0101134	0.00479453	0.0061824	0.00773028	0.00966877	0.0085628	0.0051638	0.00606781	0.0133253	0.00717254	0.0111789	0.0122901	0.00356979	0.007834	0.0074634	0.00467858	0.00671535	0.0057459		0.00839203	0.00784203	1.07014	0.757933	0.190095		0.00919975	0.00600117	1.53299	0.0697221	1.53931
PE(18:1/16:1)			14.5793	0.923866	0.997706	0.933726	0.781856	0.766815	0.834224	0.924293	0.770133	0.699795	0.671756	1.14581	1.12824	0.600049	0.678918	0.930398	0.857828	0.77339	0.751995	0.872343	1.15972	0.951617	1.74797	0.764698	0.952281		0.873032	0.890004	0.98093	0.860161	0.108845		0.76543	1.07477	0.712179	0.0701276	1.53744
PC(18:0/18:1)			6.89007	0.978823	0.695107	1.00608	0.731372	0.980512	0.94992	1.02475	0.801442	1.00815	0.887473	0.978084	1.06899	0.517631	1.1337	0.75125	0.825953	0.761085	0.701637	1.03251	0.981914	0.974103	0.974908	0.833924	0.948286		0.890303	0.961482	0.925969	0.330673	0.586733		0.781875	0.957608	0.816488	0.0701698	1.53725
PE(16:0/22:5)			20.3834	1.53069	1.6883	1.33984	1.38694	1.50177	1.11692	1.3876	1.06463	1.24096	0.952302	1.59869	1.90434	0.964409	1.14389	1.73256	1.26283	1.55189	1.47005	1.65842	1.63385	1.65936	1.93034	1.52685	1.38264		1.42741	1.35809	1.05104	0.682333	0.25196		1.35427	1.63191	0.82987	0.070378	1.5363
PC(16:0/22:4)			20.2499	0.0220736	0.0243811	0.0231952	0.0218738	0.0208039	0.0190916	0.0232191	0.0270925	0.0238776	0.0281994	0.0318785	0.0179836	0.0206411	0.0396888	0.0260744	0.0234973	0.035658	0.0265944	0.0243473	0.0262643	0.0218856	0.0160582	0.0215678	0.0217836		0.0219032	0.0253751	0.863176	0.1285	0.885222		0.0286924	0.0219845	1.30512	0.0713185	1.53201
TAG60:12-FA22:6			16.0041	0.0184838	0.0197443	0.0116521	0.00929104	0.0225011	0.0175183	0.00438734	0.0171276	0.0094153	0.00286264	0.0256057	0.0177096	0.00126867	0.0134531	0.00391715	0.0018144	0.00602607	0.00297895	0.00133395	0.00129941	0.000647832	0.00142852	0.00111017	0.00131389		0.0165318	0.0128514	1.28638	0.395144	0.515882		0.00490973	0.00118896	4.12943	0.0714596	1.53137
TAG56:7-FA22:6			16.8193	0.231957	0.239359	0.227962	0.198467	0.240263	0.240358	0.084836	0.205569	0.127418	0.0626162	0.279027	0.244274	0.0448825	0.2432	0.0949585	0.0777687	0.150875	0.0735814	0.0548501	0.0652148	0.0366797	0.0742905	0.0420744	0.049005		0.229728	0.16729	1.37323	0.120196	0.902578		0.114211	0.0536858	2.1274	0.071912	1.52933
PE(P-16:0/16:1)			19.5963	0.45572	0.542061	0.581293	0.470604	0.466111	0.357944	0.470965	0.383922	0.39	0.353137	0.531181	0.737991	0.30945	0.303907	0.520437	0.37674	0.370168	0.41599	0.424337	0.565872	0.413426	0.713242	0.403972	0.484572		0.478956	0.477866	1.00228	0.987241	0.00988849		0.382782	0.500903	0.764184	0.0730231	1.52434
PE(14:0/22:4)			28.2704	0.040108	0.039273	0.0499468	0.0315249	0.0370078	0.0295755	0.0463354	0.0225431	0.0430043	0.0310328	0.042554	0.0382814	0.0269889	0.0305595	0.0639297	0.0406671	0.0433309	0.0328384	0.0485507	0.0676931	0.04976	0.0800204	0.0456472	0.0436427		0.037906	0.0372918	1.01647	0.8986	0.0787628		0.0397191	0.0558857	0.710721	0.07346	1.5224
LPE(18:3)			14.777	0.000355072	0.000435965	0.000836611	0.000369794	0.000948434	0.000608126	0.000483473	0.000462589	0.000401905	0.000430489	0.000354075	0.00037889	0.000240872	0.000507081	0.000302536	0.000378288	0.000498022	0.000427044	0.000458385	0.000400915	0.000611491	0.000551163	0.000454141	0.000515533		0.000592334	0.00041857	1.41514	0.128202	0.885832		0.000392307	0.000498604	0.786811	0.0747312	1.51678
PC(14:0/18:2)			12.6041	0.0411926	0.0325457	0.0553775	0.040102	0.0582356	0.0537624	0.045656	0.0375365	0.0477655	0.0448636	0.0462363	0.0475552	0.0280558	0.0490257	0.0321452	0.056435	0.0417939	0.0404295	0.0507265	0.0532259	0.0588158	0.0473109	0.0500238	0.044268		0.0468693	0.0449355	1.04304	0.675657	0.25752		0.0413142	0.0507285	0.814418	0.0751943	1.51475
Carnitine_C3			4.10409	0.0291683	0.0291672	0.0457422	0.0437478	0.0387737	0.0219768	0.023823	0.0210689	0.0199055	0.0352087	0.0281001	0.0369843	0.0289586	0.0333298	0.0557173	0.0487613	0.0513158	0.0810619	0.0396842	0.0220031	0.0239864	0.0239073	0.0515017	0.0320886		0.0347627	0.0275151	1.2634	0.165974	0.814817		0.0498575	0.0321952	1.5486	0.0760264	1.51113
PE(18:0/20:4)			11.969	18.7468	19.6799	20.5547	15.0584	22.0943	15.4859	21.0215	11.3299	15.885	13.9965	27.7582	24.7203	11.2446	15.3057	22.2891	18.9973	17.4058	20.2579	23.1759	22.7308	18.0429	28.2086	20.1702	19.1461		18.6033	19.1186	0.973051	0.860931	0.10824		17.5834	21.9124	0.80244	0.0766198	1.50856
TAG54:6-FA22:6			10.3904	0.151267	0.164364	0.154882	0.111238	0.158307	0.167247	0.0799029	0.156529	0.0927383	0.0582453	0.206312	0.174883	0.0485039	0.173892	0.0924541	0.0685312	0.133862	0.0780484	0.0623234	0.0664767	0.0426653	0.0735428	0.0562747	0.0638887		0.151217	0.128102	1.18045	0.38776	0.523675		0.0992153	0.0608619	1.63017	0.0767977	1.50779
PG(18:0/22:6)			9.20037	0.00130771	0.00184119	0.00161062	0.00130627	0.00183772	0.00175984	0.00113746	0.00181992	0.00155	0.000618927	0.00154898	0.00177859	0.000446727	0.000973801	0.000687039	0.000405487	0.000818262	0.00076839	0.000460155	0.000327588	0.000580548	0.000461886	0.000447772	0.00063809		0.00161056	0.00140898	1.14307	0.365113	0.548063		0.000683284	0.000486006	1.40592	0.0779985	1.50264
PG(20:0/22:6)			26.3322	0.000310972	0.000307245	0.000210215	0.000236821	0.000276145	0.000246567	0.00019068	0.000197342	0.000304747	0.000312679	0.000156714	0.000208528	0.0002238	0.000422368	0.000381224	0.000239673	0.000255968	0.000294605	0.000181973	0.000108259	0.000192792	0.000206309	0.000213354	0.000360645		0.000264661	0.000228448	1.15851	0.271244	0.659063		0.00030294	0.000210555	1.43877	0.0792631	1.49728
PE(18:1/18:3)			14.4384	0.113053	0.0853243	0.15048	0.118235	0.161498	0.138254	0.102148	0.0766266	0.0981563	0.0949847	0.111852	0.131585	0.0662308	0.0809715	0.124249	0.141337	0.0972492	0.12838	0.0888318	0.152438	0.146659	0.241367	0.145252	0.138355		0.127807	0.102559	1.24619	0.0930936	0.965456		0.106403	0.152151	0.699325	0.0804615	1.49225
PI(18:2/20:4)			17.8927	0.0465407	0.0540656	0.0653393	0.0553709	0.0643982	0.0645872	0.0659421	0.0428059	0.0446189	0.0558826	0.079188	0.0753594	0.041503	0.0493553		0.0623319	0.0581936	0.0566781	0.0415093	0.0898539	0.0693625	0.0990032	0.0676172	0.0636198		0.0583836	0.0606328	0.962905	0.755164	0.192329		0.0536124	0.0718276	0.746403	0.0952673	1.49078
PG(14:0/18:1)			5.69914	0.0113553	0.0114051	0.0126727	0.00829346	0.0087734	0.00869797	0.0123966	0.0137543	0.016009	0.0090793	0.0107267	0.0138398	0.00750133	0.0120609	0.00928956	0.0137416	0.0111457	0.0106064	0.0100124	0.01086	0.0180223	0.0156426	0.0118498	0.0174694		0.0101997	0.0126343	0.807301	0.0811091	0.997234		0.0107242	0.0139761	0.767328	0.0819038	1.48626
PC(18:0/14:0)			14.528	0.0346684	0.0267822	0.0304887	0.0225125	0.0246327	0.0319367	0.0370565	0.0269429	0.0340227	0.0342298	0.026743	0.0311348	0.0247464	0.0363613	0.0253617	0.035443	0.0282435	0.0269706	0.0379669	0.0296498	0.039189	0.036333	0.0306627	0.0337286		0.0285035	0.0316883	0.899498	0.240705	0.699793		0.0295211	0.0345884	0.853498	0.0820867	1.48551
PE(16:0/16:1)			19.45	1.17666	1.34126	1.21987	1.24413	1.09499	1.20169	1.29503	1.13387	1.13736	1.03673	1.58402	1.29789	0.686333	0.890269	1.74911	1.39484	1.20986	0.814097	1.03747	2.05392	1.36143	2.47353	1.44848	1.47153		1.2131	1.24748	0.972437	0.69671	0.240045		1.12409	1.64106	0.684975	0.0844519	1.47586
PI(18:1/20:3)			19.7906	0.0945199	0.110432	0.102057	0.0921208	0.0939025	0.0786316	0.124702	0.0748334	0.0817804	0.070524	0.0884961	0.0903455	0.0684576	0.0787986	0.116571	0.106697	0.090152	0.0867481	0.0870779	0.139874	0.151932	0.147829	0.101286	0.085987		0.0952772	0.0884469	1.07723	0.465779	0.444718		0.0912375	0.118998	0.766717	0.0854728	1.47175
PC(18:1/22:5)			7.96808	0.0109172	0.00992951	0.0107821	0.0095895	0.0102344	0.0100372	0.0115465	0.010639	0.00913064	0.00972643	0.0117965	0.00912971	0.00873433	0.0198016	0.0130628	0.0120332	0.0107044	0.0123156	0.0105301	0.00972472	0.0103439	0.0103629	0.0091905	0.00863804		0.0102483	0.0103281	0.992271	0.882271	0.0915189		0.0127753	0.00979837	1.30382	0.0867276	1.46674
PE(16:0/20:4)			23.869	2.5298	3.97901	2.86483	3.72754	2.4775	2.60819	2.87623	2.51188	2.26454	2.31799	3.92831	3.01989	1.91094	2.09924	3.91198	2.72086	3.04344	3.45329	3.0608	4.54855	3.24077	5.74572	3.74767	2.95936		3.03115	2.81981	1.07495	0.579014	0.340297		2.85662	3.88381	0.735521	0.0880988	1.46133
PE(18:2/20:4)			14.6126	0.419862	0.423803	0.617188	0.426561	0.725466	0.532124	0.434172	0.291255	0.437347	0.368641	0.592269	0.460712	0.319108	0.351911	0.791229	0.647833	0.451237	0.527803	0.564276	0.983289	0.586232	0.859564	0.793759	0.511049		0.524167	0.430733	1.21692	0.186318	0.780788		0.514853	0.716362	0.718706	0.088902	1.45819
PE(18:2/20:3)			14.2918	0.0739906	0.0825054	0.128202	0.0999257	0.16621	0.129773	0.0790856	0.0687981	0.0787502	0.0672923	0.12461	0.098366	0.05439	0.0530714	0.0967538	0.100308	0.0693088	0.102192	0.0788187	0.125185	0.0977225	0.177443	0.102224	0.0901444		0.113434	0.0861503	1.3167	0.13311	0.8759		0.0793375	0.111923	0.708858	0.0895285	1.45575
SM(26:1)			6.6745	0.00933863	0.0102949	0.014649	0.0101348	0.0129576	0.0123895	0.0133427	0.0108665	0.0109721	0.00794338	0.00991914	0.0124833	0.00902965	0.025833	0.0138074	0.0190222	0.012466	0.0102181	0.0079042	0.00942778	0.00987953	0.0120751	0.0114512	0.00980432		0.0116274	0.0109212	1.06466	0.54902	0.367035		0.0150627	0.0100904	1.49278	0.0902755	1.45285
Carnitine_C6			16.3968	1.0545	1.50411	2.50936	2.10132	1.51626	1.56026	1.10931	1.01071	1.18323	1.24061	1.16206	1.96202	1.04441	1.33975	0.795544	0.783211	1.08696	3.15259	3.39227	1.88926	2.9837	1.20041	2.60236	1.74781		1.70763	1.27799	1.33619	0.119928	0.90315		1.36708	2.30264	0.593702	0.0903477	1.45258
PC(16:1/18:2)			9.37118	0.0478329	0.0362711	0.0603469	0.052713	0.0649195	0.0634671	0.0525778	0.0441906	0.0518697	0.0511404	0.0404445	0.0406117	0.0285573	0.0427935	0.0340143	0.0499225	0.0363638	0.0392564	0.0441472	0.0415384	0.0602989	0.0425223	0.0490429	0.041085		0.0542584	0.0468058	1.15922	0.171062	0.806073		0.0384846	0.0464391	0.828712	0.0916118	1.44772
PE(16:0/20:5)			15.7842	0.0348158	0.035619	0.0277071	0.0229616	0.0368823	0.0433236	0.044109	0.0250844	0.0456373	0.0265429	0.0552259	0.0487965	0.0144106	0.0192641	0.0481975	0.0392641	0.0363282	0.0291167	0.0380904	0.0587239	0.0409706	0.118651	0.0597768	0.0288681		0.0335516	0.0408994	0.820345	0.235237	0.707401		0.0310969	0.0575134	0.540689	0.0918943	1.44664
MAG 16:1			19.3644	0.00024635	0.000255167	0.000331359	0.000265598	0.000325322	0.000239866	0.000161026	0.000301083	0.000264486	0.000165647	0.000364247	0.000426812	8.13737e-05	8.60215e-05	0.000168469	5.29326e-05	0.000260856	0.00019861	0.000214184	0.000257341	0.000227727	0.000221673	0.000142747	0.000186639		0.000277277	0.00028055	0.988333	0.945233	0.0424722		0.000141377	0.000208385	0.678442	0.0983011	1.42274
PC(16:0/20:5)			16.2191	0.00632017	0.00489776	0.00597833	0.00495056	0.0053789	0.00652102	0.00485829	0.00682383	0.00766192	0.00558963	0.00497474	0.00636458	0.00278453	0.00655581	0.00368057	0.00663436	0.00546024	0.00406767	0.00563151	0.00584277	0.00743587	0.00706894	0.00575913	0.0054574		0.00567446	0.0060455	0.938625	0.502254	0.40998		0.00486386	0.00619927	0.784586	0.099127	1.41974
PE(P-18:0/16:1)			17.5791	0.883681	0.966081	1.0625	0.744084	1.11704	0.927196	1.06853	0.626008	0.941707	0.729582	1.26804	1.57963	0.47977	0.779593	1.3214	1.00373	0.942899	0.968647	0.935937	1.26064	1.06538	1.6086	1.06646	1.17243		0.950097	1.03558	0.917452	0.590501	0.330203		0.916006	1.18491	0.77306	0.0999568	1.41674
TAG57:10-FA22:6			28.0062	0.000144568	0.000170523	0.000166804	9.97863e-06	0.00028121	0.000226458	4.07621e-05	0.000198018	0.000100948	1.91368e-05	0.00016714	0.000113945	1.47888e-05	9.86385e-05	2.07096e-05	1.91249e-05	3.22644e-05	9.16619e-06	5.97833e-06	1.02451e-05	6.97023e-06	9.37662e-06	2.25088e-06	1.19247e-05		0.00016659	0.000106658	1.56191	0.229683	0.715237		3.24487e-05	7.79097e-06	4.16492	0.101547	1.41103
PA(20:0/20:2)			14.484	0.309058	0.37199	0.395862	0.299579	0.372754	0.294356	0.314796	0.343906	0.390222	0.262305	0.537308	0.474009	0.203429	0.244102	0.366161	0.393712	0.334206	0.332143	0.322712	0.473376	0.346906	0.737781	0.366759	0.380357		0.3406	0.387091	0.879897	0.333089	0.583952		0.312292	0.437982	0.713025	0.103828	1.40295
PE(O-18:0/20:2)			16.9498	0.426547	0.366024	0.356983	0.299608	0.376015	0.370929	0.27613	0.251276	0.327486	0.267025	0.476752	0.491653	0.239484	0.277391	0.405208	0.355514	0.364802	0.380107	0.322446	0.440892	0.389649	0.532998	0.373725	0.384446		0.366018	0.348387	1.05061	0.716865	0.223466		0.337084	0.407359	0.827486	0.105484	1.39716
PE(P-18:1/18:3)			21.3604	0.0192406	0.0380267	0.0262091	0.0373313	0.0255829	0.0389684	0.022494	0.0266536	0.0302658	0.0224202	0.0507079	0.0340617	0.0116038	0.0168172	0.0291609	0.0334593	0.0230758	0.0310915	0.0207264	0.0315136	0.0283051	0.0493703	0.0337645	0.037712		0.0308932	0.0311005	0.993332	0.970651	0.022749		0.0242014	0.0335653	0.721025	0.106492	1.39366
TAG52:6-FA14:0			16.3091	0.0195271	0.0211853	0.0204553	0.0133802	0.0220571	0.0187578	0.00556987	0.0228442	0.0115339	0.00400348	0.019919	0.0157721	0.00213222	0.0123594	0.00440915	0.00386204	0.0076227	0.00309289	0.00246451	0.00350838	0.00188559	0.00437965	0.00191804	0.00225344		0.0192272	0.0132738	1.44851	0.106592	0.932807		0.00557974	0.00273493	2.04017	0.107211	1.39118
PC(14:0/20:2)			12.9801		0.00131148	0.00227273	0.00260681	0.00192306	0.00208292	0.00223006	0.00197734	0.0022817	0.00183142		0.00204239	0.000920585	0.00225403		0.00223225	0.00129102	0.000916692		0.0014033	0.00181262	0.00253577	0.00227625	0.00255608		0.0020394	0.00207258	0.983989	0.88887	0.0962541		0.00152292	0.0021168	0.719441	0.152227	1.37815
PC(18:1/22:4)			7.83783	0.0060724	0.00496612	0.0056645	0.00420988	0.00610483	0.00451804	0.00483818	0.00498599	0.0049153	0.00498424	0.00566237	0.00470775	0.00491882	0.014338	0.00571921	0.00523852	0.00697201	0.00652456	0.00309216	0.00476821	0.00484214	0.00517476	0.00506103	0.0052386		0.00525596	0.00501564	1.04791	0.51662	0.39661		0.00728519	0.00469615	1.55131	0.111282	1.37734
PE(P-18:1/16:1)			6.44959	0.286883	0.308772	0.395218	0.218515	0.232389	0.299988	0.337897	0.160744	0.264356	0.210013	0.324492	0.466845	0.156727	0.192605	0.360224	0.260651	0.239225	0.259996	0.306308	0.375912	0.24117	0.4507	0.231321	0.325692		0.290294	0.294058	0.987201	0.942757	0.0443947		0.244905	0.32185	0.760927	0.112852	1.37209
TAG52:6-FA22:6			12.9855	0.0640612	0.0716756	0.0467468	0.0381556	0.0494851	0.0585712	0.0213266	0.0757038	0.0367806	0.0140933	0.0762292	0.0593871	0.00821829	0.045666	0.016117	0.0158136	0.028564	0.0120866	0.00941024	0.0126746	0.00747209	0.0175107	0.00789334	0.0104893		0.0547826	0.0472534	1.15934	0.5495	0.366603		0.0210776	0.0109084	1.93223	0.113177	1.37101
PA(18:0/16:1)			27.7417	0.217344	0.190611	0.214034	0.147318	0.180008	0.172641	0.237305	0.141049	0.202207	0.16193	0.215758	0.278847	0.102852	0.13794	0.272332	0.126531	0.164151	0.157166	0.164618	0.30028	0.224993	0.278392	0.230923	0.130906		0.186993	0.206183	0.906926	0.426107	0.48398		0.160162	0.221685	0.722474	0.116672	1.35952
PC(18:1/20:5)			25.9267	0.00135947	0.0010878	0.00123146	0.00148115	0.00135274	0.00115405	0.00131061	0.00148447	0.00176771	0.00128514	0.00127171	0.00153939	0.000732849	0.00124061	0.000978963	0.00178083	0.00123443	0.00141916	0.00128688	0.00243167	0.00249193	0.00152999	0.00124214	0.00129608		0.00127778	0.00144317	0.885394	0.126542	0.889246		0.00123114	0.00171312	0.718656	0.11806	1.35502
PE(16:0/18:1)			20.0097	4.65416	6.89457	5.69695	5.05939	5.21367	5.29176	5.10943	5.34428	4.5468	3.30147	6.74999	5.83452	2.87464	3.99074	6.31093	4.52114	4.93871	3.7556	4.5219	6.21002	5.11495	6.73623	5.34479	4.58529		5.46842	5.14775	1.06229	0.588257	0.332169		4.39863	5.41886	0.811725	0.120266	1.34794
PE(O-16:0/22:5)			12.2866	0.629209	0.733199	0.65552	0.436955	0.731879	0.54698	0.694932	0.348877	0.579115	0.500924	0.687018	0.628676	0.427571	0.536752	0.775697	0.566382	0.653941	0.631965	0.731397	0.759458	0.677255	0.894146	0.639294	0.568258		0.62229	0.573257	1.08553	0.506461	0.406048		0.598718	0.711635	0.841328	0.120289	1.34787
PA(20:0/16:1)			20.3801	0.40263	0.484288	0.407219	0.295645	0.408778	0.389091	0.342485	0.28894	0.3769	0.294022	0.617335	0.460175	0.219672	0.33537	0.502275	0.425592	0.367572	0.352532	0.34136	0.608117	0.438999	0.643733	0.36017	0.460159		0.397942	0.396643	1.00328	0.982169	0.0138199		0.367169	0.475423	0.772299	0.122319	1.34143
TAG52:5-FA22:5			10.959	0.0634803	0.0689349	0.057544	0.0462349	0.056353	0.0542796	0.0266637	0.066131	0.0382871	0.0216172	0.0686501	0.0517458	0.0126876	0.0576991	0.0247681	0.0246998	0.0346881	0.018291	0.0182668	0.0229647	0.0138317	0.0223362	0.0136554	0.0134157		0.0578045	0.0455158	1.26999	0.189198	0.77616		0.0288056	0.0174118	1.65438	0.122884	1.33965
PE(18:1/20:3)			11.7722	0.94175	1.11347	0.815309	0.804053	0.783495	1.02497	1.00446	0.74178	0.766319	0.501459	1.25552	1.11347	0.549986	0.659246	0.929788	1.08991	0.850574	0.708961	0.875328	1.1004	0.982323	1.72071	0.872107	0.828761		0.913841	0.897167	1.01858	0.89735	0.0797383		0.798078	1.06327	0.750588	0.126883	1.3272
PE(14:0/16:1)			17.4168	0.65628	0.614219	0.515186	0.523889	0.535538	0.638112	0.75185	0.4935	0.642086	0.49061	0.967833	0.680493	0.424034	0.456584	0.933147	1.00055	1.02706	0.579031	0.699981	1.41996	0.881699	1.68142	0.926288	0.780328		0.580537	0.671062	0.865102	0.268779	0.662248		0.736735	1.06495	0.691805	0.127023	1.32677
LPE(14:0)			25.7084	0.000308205	0.00072077	0.00056342	0.000522554	0.000534526	0.000444977	0.00036847	0.000485348	0.000306865	0.000516927	0.00024162	0.000447787	0.000294786	0.000687361	0.000528665	0.000551808	0.000630104	0.000369419	0.000586779	0.000906381	0.000830692	0.000699338	0.00044098	0.000544115		0.000515742	0.000394503	1.30732	0.117835	0.907655		0.000510357	0.000668048	0.763953	0.128588	1.32197
PG(16:0/18:2)			8.096	0.012646	0.016646	0.017471	0.0164102	0.0225737	0.0160763	0.0103934	0.0192543	0.0211917	0.0104656	0.0133654	0.0158254	0.00886508	0.0121474	0.00751071	0.00881697	0.0105082	0.0117543	0.0097782	0.00959503	0.0171065	0.0111596	0.0117605	0.01375		0.0169705	0.0150826	1.12517	0.422836	0.487295		0.00993377	0.0121916	0.814802	0.133083	1.3084
PE(16:0/16:0)			25.3903	1.36773	2.24324	0.96231	1.7803	1.02679	1.50592	1.04097	1.45443	1.3841	0.921215	2.1902	1.11338	0.938087	1.07512	1.19312	1.36603	1.8535	1.22085	1.35721	1.84414	1.38784	1.61721	1.40515	1.50018		1.48105	1.35072	1.09649	0.641626	0.286153		1.27445	1.51862	0.839216	0.135422	1.30145
TAG52:7-FA22:6			16.0464	0.0260993	0.0298868	0.022048	0.0172378	0.0213472	0.0221992	0.00751433	0.0305501	0.0159007	0.0048247	0.0254726	0.0209882	0.00159378	0.0122573	0.00402792	0.00425992	0.00701326	0.00254427	0.00223382	0.00311917	0.00170455	0.00452321	0.00176008	0.00234285		0.0231364	0.0175418	1.31893	0.240637	0.699887		0.00528275	0.00261395	2.02098	0.135492	1.30124
PG(14:0/22:4)			27.0497	0.00034977	0.000442232	0.000261326	0.000276138	0.000329807	0.000297403	0.000330025	0.000263765	0.000352506	0.00026583	0.000174889	0.000373944	0.000256979	0.000346581	0.000287384	0.000238822	0.000191774	0.000332417	0.000330923	0.000271058	0.000520713	0.000237412	0.000350945	0.000409705		0.000326113	0.000293493	1.11114	0.436462	0.473568		0.000275659	0.000353459	0.779889	0.135918	1.29999
TAG54:5-FA22:5			9.96347	0.222364	0.237206	0.231682	0.169279	0.237576	0.220195	0.121078	0.208209	0.135097	0.107945	0.274158	0.252529	0.0758573	0.246138	0.132809	0.101076	0.184485	0.107287	0.10862	0.122791	0.0864676	0.101115	0.0853744	0.0858265		0.219717	0.183169	1.19953	0.265945	0.665931		0.141275	0.0983657	1.43623	0.137254	1.29607
PA(18:0/20:1)			26.9625	0.214197	0.241061	0.15494	0.117263	0.153799	0.183216	0.213415	0.141714	0.127493	0.104072	0.273781	0.248245	0.115459	0.170984	0.178092	0.23344	0.180821	0.198861	0.192078	0.268613	0.225513	0.310864	0.184574	0.162392		0.177413	0.184787	0.960095	0.832326	0.130762		0.179609	0.224006	0.801808	0.14276	1.28015
HexCer d18:1/12:0			25.7614	0.00731443	0.00329339	0.0161363	0.00681027	0.0171328	0.0115522	0.00823642	0.00281466	0.00464591	0.00603022	0.00504536	0.00840645	0.00932572	0.0394217	0.0131184	0.00989534	0.00769352	0.0111902	0.00691458	0.00581472	0.00709935	0.00905303	0.00673928	0.00795006		0.0103732	0.00586317	1.76922	0.0922413	0.967621		0.0151075	0.00726184	2.08039	0.14336	1.27844
PE(P-16:1/18:1)			24.2728	0.0407527	0.060256	0.0557978	0.0449275	0.0402772	0.0589112	0.0454828	0.0384042	0.0489061	0.0278557	0.0643131	0.100867	0.0174079	0.0416507	0.057524	0.0530825	0.0545753	0.04534	0.0392786	0.0602317	0.0512716	0.0943774	0.0536476	0.0631151		0.0501537	0.0543049	0.923558	0.718219	0.222358		0.0449301	0.0603203	0.744858	0.143722	1.27741
FFA(20:1)			20.0524	0.00733866	0.00947022	0.00977874	0.00784554	0.0214372	0.0118711	0.00710112	0.00778043	0.00563365	0.00872293	0.00778875	0.00932719	0.0127862	0.011963	0.00753932	0.00762157	0.00858378	0.00895461	0.00844372	0.00477216	0.0105649	0.00581403	0.00884877	0.00706771		0.0112902	0.00772568	1.46139	0.135653	0.870847		0.00957475	0.00758521	1.26229	0.14634	1.27002
PG(18:0/16:1)			9.9583	0.00366039	0.00484207	0.00604291	0.00497305		0.00498246	0.00328445	0.00652019	0.00574657	0.00305481	0.00402408	0.00530954	0.00223966	0.00386673	0.00263173	0.00356968	0.0028231	0.00380727	0.00312377	0.00290983	0.00534532	0.00407552	0.00340864	0.00449145		0.00490017	0.00465661	1.05231	0.743577	0.211369		0.00315636	0.00389242	0.810899	0.148188	1.26485
PE(14:0/18:1)			22.5088	0.349195	0.439416	0.310083	0.327597	0.243848	0.317242	0.425817	0.398884	0.307047	0.282754	0.442177	0.514865	0.218174	0.230838	0.329239	0.302132	0.342203	0.343648	0.310529	0.440678	0.374254	0.555352	0.301965	0.256097		0.33123	0.395257	0.838011	0.17673	0.796519		0.294372	0.373146	0.788893	0.149313	1.26172
DAG(18:1/20:1)			25.1356	0.000411289	0.000305747	0.000464327	0.000428526	0.000372212	0.000246845	0.000140481	0.000362096	0.000317621	0.000224412	0.000531834	0.000265943	0.000183423	0.000582917	0.000417759	0.000140877	0.000318124	0.000195879	0.000181273	0.000200339	0.000157057	0.00025114	0.000154063	0.000233588		0.000371491	0.000307064	1.20981	0.338522	0.577737		0.000306496	0.000196243	1.56182	0.152077	1.2541
PA(20:0/20:4)			12.3885	2.96671	2.84809	3.47759	2.21796	3.49256	3.09706	4.16889	1.83168	2.94709	2.34388	3.98189	3.99526	1.91155	3.42588	5.33878	3.71641	2.75113	2.93373	3.77277	4.39315	3.14091	5.36248	3.99334	4.67678		3.01666	3.21145	0.939346	0.671517	0.260977		3.34625	4.22324	0.792342	0.153183	1.25108
PE(16:0/14:0)			12.3572	0.175152	0.211778	0.181931	0.15976	0.109253	0.138724	0.230217	0.136268	0.169505	0.146641	0.178881	0.263201	0.161601	0.118254	0.253249	0.243997	0.183911	0.186457	0.167781	0.265406	0.236002	0.372108	0.186731	0.25051		0.162766	0.187452	0.868309	0.345135	0.570244		0.191245	0.246423	0.776084	0.15664	1.24172
SM(16:0)			6.47027	0.318138	0.405546	0.483277	0.356716	0.414281	0.423429	0.489907	0.391827	0.424393	0.39571	0.386581	0.541215	0.371407	0.671312	0.534624	0.778603	0.499288	0.452187	0.409585	0.411652	0.418504	0.512633	0.526784	0.439363		0.400231	0.438272	0.913202	0.300338	0.62265		0.551237	0.453087	1.21662	0.15966	1.23365
PG(14:0/20:4)			15.3475	0.000123781	0.000371617	0.000323279	0.000411514	0.00020485	0.000273796	0.000328728	0.000336172		0.000468624	0.000207014	0.000222405	0.0001774	0.000254931	0.000235448	0.000172615	0.000176459	0.000266671	0.000209709	0.000217778	0.000289671	0.00024832	0.000225221	0.000359039		0.000284806	0.000312589	0.911122	0.676561	0.269014		0.00021392	0.00025829	0.828219	0.160497	1.23142
PE(O-18:0/20:5)			19.3026	0.0255893	0.0357015	0.0430904	0.0262602	0.0480153	0.028488	0.0367861	0.0256074	0.0268112	0.0272289	0.043376	0.0480372	0.0214796	0.0369639	0.0518345	0.0290284	0.0287084	0.0287615	0.0413829	0.0497342	0.0347994	0.0629912	0.0340241	0.0323164		0.0345241	0.0346412	0.996621	0.983367	0.0128915		0.032796	0.0425414	0.770921	0.164068	1.22204
DCER(22:0)			21.9749	0.0067205	0.00586756	0.0106188	0.00639862	0.0121091	0.0144125	0.00947986	0.00440962	0.0054481	0.00648873	0.00499079	0.00728096	0.00767689	0.0243136	0.00849034	0.00809478	0.00480631	0.00853096	0.00845166	0.00280884	0.0050569	0.00687076	0.00588582	0.00657229		0.00935452	0.00634967	1.47323	0.0950666	0.960494		0.0103188	0.00594104	1.73687	0.169958	1.20683
PC(16:0/22:5)			6.47323	0.0513562	0.0515216	0.0464411	0.037852	0.0480712	0.0442438	0.0512051	0.0436596	0.0515877	0.054936	0.0484137	0.0509623	0.0358302	0.0814	0.0516231	0.048853	0.0522129	0.0548941	0.050721	0.0405565	0.0498833	0.0408409	0.0465147	0.0394758		0.046581	0.0501274	0.929252	0.202674	0.755068		0.0541356	0.0446654	1.21203	0.171931	1.20181
PE(P-16:0/22:5)			16.8648	3.12113	5.09604	3.52336	3.53692	3.00932	2.48364	3.94976	3.20457	2.93649	2.72173	3.89782	4.22658	2.84164	2.44328	5.02572	2.50198	4.17409	3.39177	3.69242	4.86335	4.02686	4.78876	3.50835	3.74893		3.46173	3.48949	0.992046	0.951146	0.0378809		3.39641	4.10478	0.827429	0.172622	1.20006
SM(26:0)			9.76453	0.00077106	0.00146867	0.0016231	0.00114904	0.00180756	0.00162669	0.00167773	0.00150916	0.00110171	0.000822196	0.00124818	0.0015218	0.00143668	0.00415958	0.00142911	0.00244634	0.00150227	0.00144937	0.00135974	0.00132618	0.0012771	0.00147851	0.0014972	0.00157929		0.00140769	0.00131346	1.07174	0.65231	0.277109		0.00207056	0.00141967	1.45848	0.179314	1.18334
PE(P-18:0/16:0)			10.1535	4.39353	5.6172	4.91364	3.24583	4.28157	4.00064	5.37225	3.02917	3.72247	3.30458	5.50985	5.54666	2.82997	3.82159	6.12818	3.92814	4.66532	4.86672	4.65005	5.34977	4.88406	6.52187	4.39317	5.19019		4.40873	4.41416	0.99877	0.992783	0.00559306		4.37332	5.16485	0.846747	0.181398	1.17821
PE(P-18:0/20:2)			14.5592	1.44765	1.66474	1.55953	1.32281	1.34412	1.28632	1.4416	1.19513	1.22658	1.09842	2.33277	2.09091	0.922615	1.21354	1.60495	1.37961	1.52059	1.42575	1.14748	1.95248	1.32731	2.50238	1.4121	1.66188		1.43753	1.56423	0.918998	0.578629	0.340636		1.34451	1.66727	0.806412	0.183618	1.17279
DCER(22:1)			21.981	0.00593746	0.00432614	0.0103476	0.00445795	0.0102265	0.0103487	0.00629564	0.003087	0.00527972	0.00423074	0.0048578	0.00877723	0.0066031	0.0229847	0.0077006	0.00968784	0.00583255	0.00796705	0.00465972	0.0044914	0.00367737	0.011429	0.00533945	0.00668968		0.00760739	0.00542136	1.40323	0.167114	0.812844		0.0101293	0.00604777	1.67488	0.185141	1.16909
PS(20:0/18:1)			21.4521	0.0579722	0.0789815	0.0705522	0.0574974	0.0550198	0.0459952	0.0753464	0.0393567	0.0488323	0.0700728	0.102385	0.0895587	0.032053	0.0576726	0.098831	0.0466317	0.0870428	0.0775805	0.031418	0.0612294	0.0438599	0.0630324	0.0542872	0.0483621		0.061003	0.0709254	0.860102	0.382438	0.529339		0.0666353	0.0503648	1.32305	0.186525	1.16575
LPE(20:2)			8.56852	0.00692268	0.00630012	0.00843771	0.00685193	0.00933646	0.00748554	0.00818727	0.00649213	0.00601453	0.00537546	0.00591551	0.00644537	0.00521392	0.00838741	0.00624645	0.00646264	0.0065866	0.00550137	0.00696434	0.00695325	0.0107142	0.00701713	0.0066261	0.00680006		0.00755574	0.00640504	1.17965	0.0873692	0.980266		0.00639973	0.00751252	0.851876	0.188268	1.16156
PG(16:0/20:1)			8.82937	0.000684764	0.000954394	0.000765628	0.000532507	0.000883046	0.000687907	0.000987636	0.000826172	0.000967337	0.000896832	0.000602807	0.000792673	0.000662698	0.00093191	0.00081007	0.000705831	0.00090094	0.000885005	0.000562492	0.000539394	0.000911583	0.000810357	0.000756313	0.000689673		0.000751374	0.000845576	0.888594	0.291709	0.633233		0.000816076	0.000711635	1.14676	0.189617	1.15834
PE(P-16:0/18:0)			15.4192	0.180689	0.329549	0.174872	0.182412	0.174109	0.139751	0.158938	0.157654	0.143211	0.126221	0.27125	0.222968	0.112116	0.127434	0.208695	0.154297	0.193934	0.131428	0.152793	0.2037	0.140796	0.28149	0.167642	0.201354		0.196897	0.18004	1.09363	0.64464	0.283596		0.154651	0.191296	0.808436	0.191579	1.15367
PG(18:1/20:1)			24.5622	7.34541e-05	5.98987e-05	3.70918e-05	2.88024e-05	7.20255e-05	3.95126e-05		8.6593e-05	6.70393e-05	3.30693e-05	4.44487e-05	4.91613e-05	3.16118e-05		3.67757e-05	4.38419e-05	4.11623e-05	5.1635e-05	3.19727e-05	1.04527e-05		4.11388e-05	3.49696e-05	4.37114e-05		5.17975e-05	5.60623e-05	0.923927	0.732953	0.220405		4.10053e-05	3.24491e-05	1.26368	0.24264	1.14984
PE(O-18:0/16:1)			15.7769	0.177718	0.243745	0.218489	0.197926	0.215886	0.201366	0.210429	0.16912	0.138529	0.135448	0.257892	0.301402	0.151307	0.182309	0.268755	0.216366	0.23362	0.2127	0.222678	0.332752	0.243833	0.38775	0.184073	0.201862		0.209188	0.202137	1.03489	0.812386	0.146546		0.210843	0.262158	0.804258	0.1935	1.14913
PE(P-18:1/20:1)			22.138	0.288346	0.291557	0.313946	0.201576	0.264492	0.273401	0.248846	0.227048	0.266939	0.231842	0.482013	0.529787	0.18693	0.236264	0.32074	0.272454	0.316733	0.282616	0.289546	0.326356	0.281943	0.522005	0.259481	0.307142		0.27222	0.331079	0.822219	0.334845	0.581938		0.269289	0.331079	0.813369	0.19466	1.1464
LPG(18:1)			4.26802	0.00631615	0.00787125	0.0076439	0.0064865	0.00770127	0.00757157	0.00534544	0.0080464	0.00734444	0.00493274	0.00701411	0.00973538	0.00458661	0.00526528	0.0049563	0.00549106	0.00637956	0.0058339	0.00590183	0.00479708	0.00506757	0.0052968	0.00403029	0.00421527		0.00726511	0.00706975	1.02763	0.805888	0.151707		0.00541878	0.00488481	1.10931	0.195937	1.14341
PA(18:1/18:1)			19.3701	0.037939	0.0379131	0.0363927	0.0265071	0.0304742	0.0346864	0.0464313	0.0265998	0.0328024	0.0232348	0.0569705	0.0728554	0.0199745	0.0275297	0.0369345	0.0392329	0.0327842	0.041329	0.0331183	0.0328532	0.0323183	0.0570288	0.0421863	0.0427166		0.0339854	0.043149	0.787629	0.284218	0.642564		0.0329641	0.0400369	0.823344	0.196314	1.14253
MAG 16:0			28.4283	2.05864e-05	0.000107838	0.000139709	0.000110497	0.000109484	8.75864e-05	4.02763e-05	0.000115559	8.70258e-05	9.13201e-05	0.00012225	0.000126861	6.19835e-05	7.00865e-05	7.46429e-05	4.59211e-05	0.000112383	8.72381e-05	6.55578e-05	8.11471e-05	6.09529e-05	1.20847e-05	6.00286e-05	6.22029e-05		9.59503e-05	9.72153e-05	0.986987	0.95349	0.0360622		7.53759e-05	5.69957e-05	1.32248	0.197246	1.14036
PA(20:0/20:3)			16.8849	0.866106	1.02015	0.736472	0.61697	0.852761	0.734696	1.01815	0.659283	0.720894	0.477815	1.11624	1.07738	0.539533	0.697431	0.956799	0.888247	0.742195	0.820149	0.593572	1.04252	0.807183	1.43207	0.918899	0.920475		0.804526	0.844962	0.952145	0.745243	0.200353		0.774059	0.952454	0.812699	0.19737	1.14007
PE(14:0/14:0)-H			16.7068	0.313711	0.23445	0.203906	0.15623	0.205783	0.250331	0.470191	0.23487	0.300123	0.207468	0.397048	0.243949	0.261645	0.258447	0.528789	0.627083	0.614084	0.309176	0.367543	0.718559	0.473683	0.996714	0.542921	0.46674		0.227402	0.308942	0.736068	0.117453	0.908485		0.433204	0.59436	0.728858	0.201622	1.13024
LPS(16:0)			26.2714	0.000308523	0.00109276	0.000983106	0.00102229	0.000713418	0.000456045	0.000716166	0.000557998	0.000844002	0.00028492	0.00095388	0.00114213	0.00082976	0.000639424	0.000661419		0.00086749	0.000103896	0.000564976	0.000453995	0.000696824	0.000347891	0.000334683	0.000126449		0.000762691	0.000749849	1.01713	0.944929	0.042708		0.000620398	0.000420803	1.47432	0.223148	1.12946
PC(16:0/22:6)			11.9194	0.0325324	0.0348303	0.0346626	0.0313622	0.0342863	0.0381179	0.0407391	0.0305821	0.0330264	0.0366818	0.0446454	0.0451062	0.0269953	0.0515797	0.0419193	0.0337689	0.0465126	0.0440449	0.0341911	0.0355567	0.0365344	0.0342714	0.0385136	0.0354191		0.0342986	0.0384635	0.891719	0.145761	0.85135		0.0408035	0.0357477	1.14143	0.203225	1.12657
PE(P-18:2/18:2)			23.2238	0.0115509	0.0228934	0.0290518	0.0385093	0.0269785	0.0249483	0.0131288	0.0182808	0.0134999	0.0173941	0.0300166	0.0245258	0.0189105	0.0114183	0.0175775	0.0111667	0.0173599	0.03024	0.0116739	0.0277144	0.0193666	0.0245561	0.0351558	0.0231457		0.0256554	0.0194743	1.31739	0.198373	0.761704		0.0177788	0.0236021	0.753272	0.204707	1.12319
PE(14:0/22:5)			19.2595	0.0779062	0.0733481	0.0472443	0.047185	0.033196	0.0523426	0.0727979	0.0530511	0.0726547	0.0444231	0.0664739	0.0717938	0.0408382	0.0465819	0.0924514	0.0965609	0.0811188	0.0687693	0.089422	0.109433	0.0605745	0.111089	0.090529	0.0685079		0.0552037	0.0635324	0.868906	0.352207	0.562316		0.0710534	0.0882593	0.805053	0.206192	1.11982
TAG49:0-FA16:0			17.1449	0.011495	0.0192175	0.0206294	0.0142273	0.0158884	0.0262949	0.0144329	0.0129821	0.00820318	0.0149	0.0161553	0.0206829	0.0257434	0.0170791	0.0145449	0.0151766	0.0192143	0.0206131	0.0218963	0.0147165	0.0146165	0.0159109	0.0111313	0.0161505		0.0179588	0.0145594	1.23348	0.23916	0.701932		0.0187286	0.015737	1.1901	0.207016	1.11796
PE(16:0/20:3)			13.7198	0.586483	0.778474	0.696494	0.630428	0.75942	0.821202	0.726816	0.677941	0.554003	0.563744	0.742129	0.989946	0.362608	0.566311	0.829552	0.768685	0.647113	0.720964	0.691085	1.03399	0.639212	1.25201	0.661187	0.63439		0.712084	0.709097	1.00421	0.968917	0.0240942		0.649206	0.818645	0.793024	0.211071	1.10885
PA(18:1/20:4)			14.2921	0.0203909	0.0292303	0.0317645	0.0187271	0.0229137	0.0248619	0.0265093	0.0204214	0.0219625	0.0218528	0.0368507	0.0267361	0.017029	0.0250449	0.039427	0.0242773	0.0353777	0.0269976	0.0286484	0.0382678	0.0208258	0.0455576	0.03836	0.0352365		0.0246481	0.0257221	0.958245	0.745418	0.200211		0.0280256	0.0344827	0.812744	0.211549	1.10778
PE(O-18:0/20:3)			9.79603	0.788348	0.834602	0.796912	0.646838	0.890666	0.675598	0.892049	0.524735	0.742211	0.565474	1.1388	1.10906	0.488651	0.778996	0.989125	0.896394	0.890502	0.865184	0.739955	1.06838	0.79648	1.35611	0.811412	1.0998		0.77216	0.828722	0.931748	0.631332	0.294916		0.818142	0.97869	0.835956	0.212615	1.1054
Cholesterol			7.73953	6.39225	8.21829	5.86949	6.42716	5.81218	6.46599	6.93815	6.41822	6.02242	7.45588	6.07352	6.52398	6.35722	5.89627	5.74647	6.17583	5.86892	6.07095	7.58102	5.37862	6.87393	5.98925	6.10161	6.81404		6.53089	6.57203	0.993741	0.924166	0.0588452		6.01928	6.45641	0.932295	0.218581	1.09225
DAG(18:1/20:3)			18.2666	0.000985473	0.000824221	0.00143414	0.000892189	0.00102187	0.00113547	0.00107392	0.000939575	0.000457925	0.000769627	0.00100905	0.000963597	0.000883188	0.00101894	0.000283053	0.00126695	0.000647756	0.000860755	0.000821573	0.000771333	0.000907982	0.00146444	0.00104462	0.00137602		0.00104889	0.000868949	1.20708	0.18949	0.775694		0.000826774	0.00106433	0.776804	0.220146	1.08884
PC(18:1/22:6)			12.5103	0.00587644	0.00700289	0.00614206	0.00699305	0.00637207	0.00614511	0.00688719	0.00684881	0.00592895	0.00530759	0.00937171	0.00770625	0.0043288	0.00824373	0.0083314	0.00541178	0.0117358	0.00866549	0.00643627	0.00706926	0.00655279	0.00669614	0.00542482	0.00597526		0.00642194	0.00700842	0.916317	0.361581	0.551937		0.00778617	0.00635909	1.22442	0.222768	1.08315
PE(P-16:0/22:4)			18.139	7.98201	9.3332	8.20216	7.44188	7.73261	6.48782	7.99257	5.90051	6.34013	6.5297	6.84349	9.39876	5.75307	5.93737	12.6769	6.28843	8.97136	9.60617	8.16866	13.4074	9.89071	10.8631	9.12662	8.34283		7.86328	7.16753	1.09707	0.312514	0.608004		8.20554	9.96655	0.823308	0.228736	1.07035
PA(20:0/18:3)			18.3558	0.0124276	0.0117885	0.00867423	0.0149587	0.0123316	0.0159994	0.0099342	0.0131866	0.00531261	0.0150571	0.0165293	0.0222216	0.0111605	0.00650759	0.020437	0.0129371	0.0122043	0.0094351	0.0143116	0.0172228	0.0155588	0.0236291	0.0147055	0.00846239		0.0126967	0.0137069	0.926299	0.70416	0.2339		0.0121136	0.0156484	0.774112	0.230558	1.06648
PI(14:0/18:2)			25.3982	0.00291057	0.00215226	0.00313954	0.00454103	0.00493614	0.00355848	0.00182566	0.00291881	0.00281772	0.0020071	0.00419405	0.00351934		0.00319931	0.00268648	0.00331509	0.00260844	0.00410648	0.00233694	0.0046075	0.00325143	0.00542235				0.00353967	0.00288045	1.22886	0.267343	0.664111		0.00318316	0.00390456	0.815243	0.321967	1.04155
LPC(16:1)			4.88	0.00552272	0.00577169	0.0057599	0.00462358	0.0070154	0.0056758	0.00499696	0.00502629	0.0046928	0.00464431	0.00461008	0.00603501	0.00674783	0.00782639	0.00532489	0.00537988	0.00616673	0.00546103	0.00567306	0.00605636	0.00567493	0.00583942	0.00557662	0.00480771		0.00572818	0.00500091	1.14543	0.085827	0.984368		0.00615112	0.00560468	1.0975	0.243105	1.04033
PA(20:0/18:1)			22.9613	2.33577	2.86232	2.01509	1.6187	2.68192	2.51105	2.53629	2.21384	2.45216	1.68379	3.87978	3.39577	1.81539	2.29761	3.98618	2.56519	2.43352	2.73071	2.39286	3.953	2.87904	3.55249	2.78981	3.05125		2.33747	2.69361	0.867787	0.367853	0.545071		2.6381	3.10307	0.850157	0.244705	1.03705
PA(20:0/18:2)			22.133	0.122718	0.232857	0.202824	0.278151	0.197753	0.190522	0.138308	0.189013	0.147083	0.138043	0.277637	0.178215	0.141223	0.149518	0.219764	0.161302	0.190737	0.205044	0.141262	0.220203	0.161506	0.252575	0.278988	0.198517		0.204138	0.17805	1.14652	0.407717	0.502783		0.177931	0.208842	0.851991	0.246974	1.03243
LPG(20:2)			17.6317	0.00020592	0.000275152	0.00022547	0.000207209	0.000225868	0.000289586	0.000243323	0.000267692	0.000289593	0.000173775	0.000316994	0.000329018	0.000122127	0.000147455	0.000139744	0.000167109	0.000237421	0.000169522	0.000230443	0.000213604	0.000217032	0.000182368	0.000123478	0.000182992		0.000238201	0.000270066	0.882011	0.270358	0.660205		0.000163896	0.000191653	0.855172	0.249843	1.02661
LPG(22:4)			16.7727	0.000108759	0.00019461	8.63455e-05	6.93228e-05	0.000137874	0.000158209	0.000125138	0.000124621	0.000162814	9.11983e-05	0.000126861	0.00015699	4.27517e-05	6.07172e-05	9.77883e-05	4.63655e-05	0.000128794	6.28308e-05	8.40755e-05	5.27618e-05	4.96221e-05	4.67163e-05	3.21811e-05	6.1729e-05		0.000125853	0.00013127	0.958734	0.809268	0.149022		7.32079e-05	5.45143e-05	1.34291	0.252796	1.02067
PI(18:1/18:1)			17.6514	0.0457041	0.0452628	0.0437947	0.030449	0.0301631	0.0279076	0.0523334	0.0265575	0.0273739	0.0177915	0.0315948	0.0448347	0.0288862	0.0631414	0.0571218	0.0405892	0.0415623	0.0383792	0.0298545	0.0386213	0.0246341	0.0606695	0.0318485	0.0307748		0.0372135	0.0334143	1.1137	0.558403	0.358608		0.0449467	0.0360671	1.24619	0.257128	1.01202
PE(P-16:0/20:1)			21.5864	0.755156	0.772154	0.715959	0.515432	0.6641	0.676634	0.831673	0.631379	0.638143	0.456106	1.10284	1.06322	0.323421	0.678766	0.929252	0.680955	0.641628	0.656843	0.511347	0.889953	0.651463	1.32397	0.710526	0.815846		0.683239	0.787226	0.867907	0.375229	0.537076		0.651811	0.817184	0.797631	0.262167	1.00207
PE(14:0/18:2)			23.9715	0.0537833	0.0558218	0.0748638	0.0629914	0.0664976	0.0553428	0.0594689	0.0474829	0.0508452	0.0422565	0.0598714	0.0696743	0.0493383	0.0535727	0.0648478	0.0719343	0.0746845	0.0639127	0.0616686	0.0711281	0.0632754	0.115968	0.0710955	0.0624059		0.0615501	0.0549332	1.12045	0.237147	0.704732		0.0630484	0.0742569	0.849058	0.262681	1.00107

## Sheet: Eicosanoids_IVH vs noIVH
Sample Name	Combined name	Precursor	First Enzyme	24 hr IVH_1	24 hr IVH_2	24 hr IVH_3	24 hr IVH_4	24 hr IVH_5	24 hr IVH_6	24 hr no IVH_1	24 hr no IVH_2	24 hr no IVH_3	24 hr no IVH_4	24 hr no IVH_5	24 hr no IVH_6	72 hr IVH_2	72 hr IVH_3	72 hr IVH_4	72 hr IVH_5	72 hr IVH_6	72 hr IVH_1	72 hr no IVH_1	72 hr no IVH_2	72 hr no IVH_3	72 hr no IVH_4	72 hr no IVH_5	72 hr no IVH_6		Average		FC	p value	VIP value		Average		FC	p value	VIP value
Group				24 hr IVH	24 hr IVH	24 hr IVH	24 hr IVH	24 hr IVH	24 hr IVH	24 hr no IVH	24 hr no IVH	24 hr no IVH	24 hr no IVH	24 hr no IVH	24 hr no IVH	72 hr IVH	72 hr IVH	72 hr IVH	72 hr IVH	72 hr IVH	72 hr IVH	72 hr no IVH	72 hr no IVH	72 hr no IVH	72 hr no IVH	72 hr no IVH	72 hr no IVH		24hr	24hr	ivh vs no		24hrs		72hr	72hr	ivh vs no		72hrs
11-dehydro Thromboxane B3	11-dehydro Thromboxane B3_EPA_COX	EPA	COX	0.000858173	0.0018104	0.00333366	0.00231806	0.00269556	0.00290116		0.00108301	0.00124083	0.00112315	0.0013533	0.00108491	0.00457394	0.00314659	0.00402059	0.00404191	0.00519934	0.00214029	0.00156246	0.00179186	0.00127756	0.000917639	0.00126826	0.000853293		0.0023195	0.00117704	1.97062	0.0192473	1.1488		0.00385378	0.00127851	3.01427	0.000247726	1.63498
15-keto PGE2	15-keto PGE2_AA_COX	AA	COX	0.000286883	0.000534459	0.000947063	0.00109896	0.000790583	0.000435529	0.000132023	0.000187668	0.000150625	0.000160699	0.000149457	0.000178633	0.00117846	0.000514997	0.000624859	0.000473612	0.000777848	0.000527197	0.000164851	0.000104888	0.000182548	7.87856e-05	0.000133869	8.96464e-05		0.000682246	0.000159851	4.26802	0.00228603	1.32812		0.00068283	0.000125765	5.42943	0.000488791	1.5969
LTB4	LTB4_AA_15-LOX	AA	15-LOX	0.0424735	0.0691787	0.132051	0.209978	0.312387	0.167582	0.0290405	0.0353153	0.0242627	0.0251799	0.0437427	0.0260952	0.0983923	0.0427375	0.0674979	0.0842669	0.0862562	0.0677385	0.0347561	0.030121	0.0410335	0.0378556	0.0399195	0.0258575		0.155609	0.030606	5.08424	0.0112577	1.1784		0.0744815	0.0349239	2.13268	0.000785065	1.5667
11β-DHK PGF2α	11β-DHK PGF2α_DGLA_COX	DGLA	COX	0.00153228	0.00264292	0.00540755	0.00437571	0.00814716	0.00561004	0.000774606	0.00146369	0.00088671	0.0011642	0.000938543	0.00134921	0.00735906	0.00241123	0.00460677	0.00291174	0.00455009	0.00845375	0.00108085	0.000521017	0.000975861	0.000446664	0.000497	0.00108292		0.00461928	0.00109616	4.21406	0.00444743	1.27263		0.00504877	0.000767386	6.57919	0.00149762	1.51993
10(11)-EpDPA	10(11)-EpDPA_DHA_CYP450	DHA	CYP450	0.028555	0.038591	0.00558453	0.00125421	0.0568288	0.0401999	0.000632236	0.000471304	0.000627471	0.000515392	0.00119503	0.000344532	0.0074652	0.0313944	0.0158598	0.0270006	0.017102	0.00736605	0.000392272	0.000437482	0.000391333	0.000263797	0.000337998	0.00032226		0.0285022	0.000630994	45.1704	0.00987261	1.19309		0.017698	0.000357524	49.5016	0.0015774	1.51586
12-HETE	12-HETE_AA_CYP	AA	CYP	1.46749	1.69492	2.44896	3.87873	5.71402	3.5127	0.948843	1.221	0.799011	0.772555	1.41176	0.702602	2.35258	1.46126	1.47958	1.81448	1.59878	1.28081	0.986044	0.832014	1.29787	0.849742	0.886459	0.89133		3.11947	0.975961	3.19631	0.00875544	1.20611		1.66458	0.957244	1.73893	0.00201721	1.49589
Lipoxin B4	Lipoxin B4_AA_15-LOX	AA	15-LOX	0.00381723	0.00478656	0.0116796	0.0195183	0.0184054	0.00811799		0.000368481	0.000842438	0.000596216		0.000705378	0.0151886	0.00316555	0.00927442	0.00821441	0.0101255	0.00538171	0.00110313	0.00154855	0.00104572	0.000995111	0.000302432			0.0110542	0.000628128	17.5986	0.0161678	1.19577		0.00855836	0.000998988	8.56703	0.003042	1.49564
9-HETE	9-HETE_AA_LOX	AA	LOX	1.43613	1.69297	2.36412	3.88633	5.53154	3.28814	0.959933	1.14568	0.820019	0.778152	1.40092	0.656661	2.26007	1.38426	1.36482	1.79721	1.66707	1.24825	0.963419	0.840028	1.32763	0.868564	0.906482	0.883412		3.0332	0.960227	3.15884	0.00871544	1.2066		1.62028	0.964923	1.67918	0.00320552	1.455
12-OxoETE	12-OxoETE_AA_12-LOX	AA	12-LOX	0.0011183	0.00202689	0.00364517	0.00574609	0.00860242	0.00556669	0.000951066	0.000896475	0.00079282	0.000904577	0.00155092	0.00231233	0.00700956	0.00283453	0.00463678	0.00316286	0.00474337	0.00121259	0.000794969	0.000854703	0.0010043	0.00104644	0.000753016	0.000745763		0.00445093	0.0012347	3.60487	0.018757	1.11624		0.00393328	0.000866531	4.53911	0.00369018	1.44165
14(15)-DiHET	14(15)-DiHET_AA_CYP2	AA	CYP2	0.0428207	0.0814138	0.120553	0.185389	0.218064	0.114282	0.000821604	0.0572386	0.0525244	0.0523797	0.0536029	0.0557327	0.077416	0.0641959	0.0717903	0.0634695	0.0702624	0.0414345	0.0530562	0.0391937	0.0311402	0.0368813	0.00120752	0.000458178		0.127087	0.0453833	2.8003	0.0152721	1.14227		0.0647614	0.0269895	2.3995	0.00399536	1.43391
DHK PGE2	DHK PGE2_AA_COX	AA	COX	0.00237884	0.00338269	0.00443914	0.00745281	0.00585646	0.00372097	0.000631293	0.000974204	0.000569846	0.00148108	0.000436071	0.000644002	0.00653042	0.00113942	0.0041234	0.00409803	0.00369747	0.00228856	0.000533013	0.000929159	0.000391068	0.00127467	0.00153827	0.000574429		0.00453848	0.000789415	5.74917	0.000633282	1.41352		0.00364622	0.000873435	4.17457	0.00495223	1.41224
14(15)-EET	14(15)-EET_AA_CYP	AA	CYP	6.0568	6.65312	9.26888	13.4927	0.00638858	8.12612	2.26179	1.8704	2.40377	2.63744	2.5521	2.64089	8.97729	5.28556	5.29904	7.12934	5.58377	3.15534	3.15233	0.00245399	2.5201	3.71213	3.63178	0.00380832		7.26733	2.3944	3.03514	0.0227283	1.09058		5.90506	2.17043	2.72068	0.00581948	1.39518
11β-PGE2	11β-PGE2_AA_COX	AA	COX	0.0062619	0.00779232	0.00350548	0.00101046	0.00979167	0.00575157	0.0176954	0.00901191	0.0121959	0.00799133	0.0118635	0.00726908	0.00328421	0.00531074	0.00314606	0.00530739	0.00265064	0.00140985	0.0086945	0.00681632	0.00835384	0.00436212	0.0133187	0.00775228		0.00568557	0.0110045	0.516657	0.0249163	1.07782		0.00351815	0.00821629	0.428192	0.00606042	1.39079
9-OxoODE	9-OxoODE_LA_LOX	LA	LOX	0.0164842	0.0269612	0.0741323	0.0700529	0.183553	0.0902589	0.0139602	0.0101997	0.0103828	0.0149199	0.0196652	0.0141463	0.052948	0.0193043	0.0239689	0.0245662	0.0260966	0.0201713	0.0119279	0.0097371	0.00992765	0.011332	0.00904069	0.00915279		0.0769071	0.013879	5.54125	0.0271058	1.06584		0.0278425	0.0101864	2.73332	0.00650594	1.383
15-OxoETE	15-OxoETE_EPA_CYP	EPA	CYP	0.341551	0.416455	0.949366	1.10433	1.31244	0.793119	0.169068	0.127771	0.147157	0.189118	0.186515	0.197783	1.28647	0.39276	0.621158	0.586868	0.634345	0.370736	0.217667	0.204182	0.148592	0.210737	0.183496	0.123976		0.819544	0.169569	4.83311	0.00198339	1.33887		0.648723	0.181442	3.57538	0.0065922	1.38153
15-HETE	15-HETE_AA_LOX	AA	LOX	6.07844	6.53483	9.1932	14.7456	13.3944	7.72983	2.30716	1.78421	2.35444	2.74318	2.52391	2.49724	8.89862	5.0099	5.5006	7.08544	5.41487	3.10666	3.03664	3.56085	2.51704	3.54912	3.58324	1.41737		9.6127	2.36836	4.05881	0.000668712	1.41039		5.83602	2.94404	1.98231	0.00801271	1.3593
7(8)-DiHDPA	7(8)-DiHDPA_DHA_CYP	DHA	CYP	0.00224362	0.00388579	0.0048632	0.00859888	0.00959882	0.00519519	0.0023432	0.00195636	0.00222342	0.00159133	0.00199489	0.00220147	0.00512219	0.00292546	0.00219907	0.0031517	0.00252138	0.00105802	0.00141573	0.00113828	0.000880355	0.0010824	0.000697888	0.0011167		0.00573092	0.00205178	2.79315	0.00981672	1.19371		0.00282964	0.00105523	2.68155	0.0097035	1.3364
PGA2	PGA2_AA_COX	AA	COX	0.00196625	0.0032975	0.00197024	0.00284372	0.00187964	0.00244597	0.00781895	0.00382178	0.00449466	0.00452427	0.00480079	0.00339996	0.00288605	0.00264973	0.00213351	0.00311535	0.00162522	0.00125262	0.0039627	0.00431452	0.00344948	0.00420938	0.00709117	0.00302821		0.00240055	0.00481007	0.499068	0.00529913	1.25648		0.00227708	0.00434258	0.524362	0.0104437	1.32731
5-OxoETE	5-OxoETE_AA_5-LOX	AA	5-LOX	0.0647114	0.0927184	0.127033	0.0562465	0.137057	0.120079	0.0765215	0.05209	0.0538433	0.0521565	0.0601302	0.0607057	0.073678	0.102926	0.0754532	0.0761973	0.101121	0.0485239	0.0753553	0.0466331	0.0409727	0.0282016	0.026989	0.0523212		0.0996409	0.0592412	1.68195	0.0181176	1.12073		0.0796497	0.0450788	1.7669	0.0105159	1.32644
13(14)-DiHDPA	13(14)-DiHDPA_DHA_CYP	DHA	CYP	0.00406821	0.0101822	0.00942214	0.00864446	0.0130635	0.0108194	0.00729414	0.00552218	0.00492518	0.00414771	0.00623303	0.00563475	0.00737908	0.00824533	0.00533873	0.00515917	0.00538177	0.00298821	0.00420111	0.00253175	0.00214194	0.00323586	0.00219604	0.00432676		0.00936665	0.00562616	1.66484	0.0166049	1.13184		0.00574871	0.00310558	1.85109	0.0114507	1.31567
9(S),10(S),13(S)-TriHOME	9(S),10(S),13(S)-TriHOME__			0.00286802	0.00487215	0.0125107	0.00986001	0.0223693	0.0102233	0.00348901	0.00268658	0.00317343	0.00381879	0.00272042	0.00547076	0.0109751	0.00451416	0.0209019	0.00545916	0.00656161	0.0168806	0.00312032	0.00221074	0.00348191	0.00275874	0.00241759	0.00200636		0.0104506	0.00355983	2.93569	0.0352728	1.02651		0.0108821	0.00266594	4.0819	0.0135848	1.29333
13,14-dihydro PGE1	13,14-dihydro PGE1_DGLA_COX	DGLA	COX	0.00444178	0.00609632	0.0105656	0.0161156	0.0149109	0.00812029	0.00182221	0.00166691	0.00218471	0.0016793	0.000992337	0.00175476	0.0162544	0.00356778	0.00678034	0.00609471	0.00620272	0.00283556	0.00157377	0.0011982	0.00115221	0.00152093	0.00111523	0.000732436		0.0100417	0.00168337	5.96526	0.00151044	1.35851		0.00695592	0.00121546	5.72286	0.01556	1.27486
8-HEPE	8-HEPE_EPA_non-enzymatic	EPA	non-enzymatic	0.00262465	0.00437298	0.00424975	0.00499863	0.00962307	0.0064241	0.00243225	0.00281677	0.00248036	0.0015027	0.00237879	0.00207373	0.00237019	0.0021231	0.00248391	0.00240462	0.00187328	0.00115127	0.00129866	0.00117587	0.000997392	0.00213612	4.36788e-05	3.62253e-05		0.0053822	0.00228077	2.35982	0.0113528	1.17744		0.00206773	0.000947991	2.18117	0.0160493	1.27056
14(15)-DiHETE	14(15)-DiHETE_EPA_CYP	EPA	CYP	0.0554707	0.0658646	0.149815	0.360245	0.346747	0.127275	0.00736045	0.0121617	0.0146849	0.0163848	0.0167355	0.0172777	0.198412	0.047045	0.0869391	0.106997	0.0860964	0.0288623	0.0216927	0.0261061	0.0184357	0.0361096	0.0196479	0.00760791		0.184236	0.0141008	13.0656	0.0119573	1.17148		0.0923919	0.0216	4.2774	0.0162288	1.269
8,9-DiHETE	8,9-DiHETE_EPA_CYP	EPA	CYP	0.012422	0.0157937	0.0333106	0.0760621	0.0780579	0.0301207	0.00213964	0.00342932	0.00336351	0.00402866	0.00416829	0.00470618	0.0470121	0.0111807	0.0188444	0.0239499	0.0188099	0.0071238	0.00551273	0.00569891	0.00453386	0.00843817	0.00432502	0.00166913		0.0409612	0.00363927	11.2553	0.0104959	1.1863		0.0211535	0.00502964	4.20576	0.0193934	1.24345
11β-PGF2α	11β-PGF2α_AA_COX	AA	COX		0.15562	0.320184		0.28499	0.178082	0.0252512	0.0279968	0.04113	0.050013	0.0242358	0.055008			0.260099	0.233121		0.00140368	0.0500031	0.0329954	0.0246717	0.000588831	0.00161629	0.0176711		0.234719	0.0372725	6.29738	0.000292978	1.48225		0.164875	0.0212577	7.75599	0.0346948	1.22852
5(S),15(S)-DiHETE	5(S),15(S)-DiHETE_AA_CYP	AA	CYP	0.174738	0.205191	0.488392	1.24877	1.17873	0.397279	0.0195795	0.0395384	0.0434739	0.0490419	0.0533746	0.0553976	0.666735	0.139648	0.284669	0.336093	0.265626	0.0884198	0.0700364	0.0833185	0.0608844	0.117356	0.0604527	0.0243496		0.615517	0.043401	14.1821	0.0150972	1.14369		0.296865	0.0693996	4.27762	0.0221643	1.22348
8-HETE	8-HETE_AA_Non-enzymatic	AA	Non-enzymatic	0.172869	0.249874	0.28369	0.237221	0.29694	0.263384	0.218505	0.160464	0.165661	0.150109	0.173721	0.150948	0.178302	0.214836	0.188937	0.206422	0.198583	0.106988	0.175221	0.139713	0.123569	0.0963882	0.114178	0.138227		0.250663	0.169901	1.47535	0.00295921	1.30764		0.182345	0.131216	1.38965	0.0247574	1.20637
trans-EKODE-(E)-Ib	trans-EKODE-(E)-Ib__			0.00745254	0.0104407	0.0216765	0.028501	0.0602893	0.0350374	0.00253867	0.00178682	0.00172836	0.00265908	0.00787034	0.00303087	0.0263868	0.00770235	0.00769386	0.0101245	0.0083406	0.00406943	0.00194779	0.00213855	0.00223605	0.0049017	0.00133148	0.00134314		0.0272329	0.00326902	8.33059	0.0128446	1.16313		0.0107196	0.00231645	4.62759	0.0282758	1.18513
LTB5	LTB5_EPA_5-LOX	EPA	5-LOX	0.000406224	0.000469426	0.000600003	0.000856283	0.00172751	0.00103976	0.000133054	0.0001046	0.000119146	0.00010047	0.000250221	0.000130376	0.00165992	0.000479135	0.000449262	0.000652753	0.000454606	0.000277353	0.000106488	9.64027e-05	0.000211961	0.000228896	7.79163e-05	0.00010188		0.000849867	0.000139645	6.08593	0.00559949	1.25125		0.000662172	0.000137257	4.82432	0.0296491	1.17736
Bicyclo PGE2	Bicyclo PGE2_AA_LOX	AA	LOX	0.000470171	0.000441596	0.00140037	0.0014422	0.00185952	0.00109753	0.00028022	4.61751e-05	0.000205898	3.91627e-05	0.000191198	2.46744e-05	0.0031765	0.000534637	0.000772669	0.000907435	0.000868611	0.000503294	3.34952e-05	4.7314e-05	2.58839e-05	0.000155469	2.37482e-05	0.00014942		0.00111856	0.000131221	8.52425	0.00187626	1.34297		0.00112719	7.25552e-05	15.5356	0.0297145	1.17699
8(S),15(S)-DiHETE	8(S),15(S)-DiHETE_AA_CYP	AA	CYP	0.00992293	0.00706204	0.0114823	0.00896433	0.0121205	0.00713361	0.00499304	0.00587068	0.00613577	0.00569559	0.00511783	0.00540926	0.0128437	0.00628286	0.00700817	0.00819249	0.00669278	0.00488134	0.00327942	0.00390106	0.00588544	0.00486331	0.00548603	0.00460934		0.00944762	0.00553703	1.70626	0.0013496	1.36627		0.00765023	0.00467076	1.6379	0.0318121	1.16562
TXB1	TXB1_DGLA_COX	DGLA	COX	0.000276419	0.000413274	0.000657399	0.000649351	0.00104342	0.000710345	0.000336156	0.000249751	0.000298218	0.00023527	0.000367247	0.000235008	0.000524715	0.000651545	0.000864131	0.000218282	0.000427671	0.00114458	0.000240823	0.000260865	0.000312484	0.000177069	0.000554936	0.000199144		0.000625034	0.000286942	2.17826	0.0120324	1.17075		0.000638487	0.000290887	2.19497	0.0381494	1.13425
5-HEPE	5-HEPE_EPA_LOX	EPA	LOX	0.0121689	0.0201351	0.0212191	0.0209551	0.0323388	0.0203462	0.0167762	0.0176394	0.012734	0.00716027	0.0120961	0.00985865	0.0151806	0.00977195	0.015657	0.0191418	0.0116809	0.00570509	0.00375856	0.00616184	0.00611017	0.0104652	0.0115272	0.00684542		0.0211939	0.0127108	1.6674	0.0208555	1.10223		0.0128562	0.00747806	1.71919	0.0410649	1.12106
14-HDoHE	14-HDoHE_DHA_CYP	DHA	CYP	0.584821	0.613024	0.727441	1.40201	1.67563	1.01052	0.19521	0.198588	0.178586	0.156512	0.431181	0.17108	0.72999	0.497357	0.294626	0.673705	0.352102	0.122397	0.175592	0.145922	0.237199	0.323289	0.268327	0.115048		1.00224	0.221859	4.51746	0.00202701	1.33724		0.44503	0.210896	2.11018	0.0420316	1.11683
PGB2	PGB2_AA_CYP	AA	CYP	0.000636691	0.000434244	0.00173488	0.00167775	0.00223572	0.00141348	9.59012e-05	0.000203058	0.000200134	0.000252217	0.000183634	0.000252696	0.00406236	0.000707297	0.00102769	0.00105943	0.00109713	0.00052919	0.000269547	0.00019052	0.000226541	0.000171988	4.34684e-05	0.000220182		0.00135546	0.00019794	6.84784	0.00219417	1.33126		0.00141385	0.000187041	7.55902	0.0459502	1.10037
17-HDHA	17-HDHA_DHA_LOX	DHA	LOX	1.56992	1.81146	2.38848	3.67549	4.39231	2.59553	0.466609	0.31177	0.520386	0.467166	0.87608	0.605279	1.98888	1.14587	0.873649	1.54541	0.845917	0.335508	0.442062	0.469358	0.42613	0.904311	0.753145	0.234673		2.73886	0.541215	5.06058	0.000672049	1.4101		1.12254	0.53828	2.08542	0.0465401	1.09798
11-HDHA	11-HDHA_DHA_LOX	DHA	LOX	0.453041	0.524793	0.540491	0.784789	0.910787	0.63335	0.0104993	0.00665658	0.169228	0.137572	0.249036	0.151045	0.459137	0.340941	0.186801	0.412763	0.211726	0.0750987	0.149941	0.144594	0.124844	0.204907	0.169828	0.00425982		0.641209	0.120673	5.31362	7.7004e-05	1.50986		0.281078	0.133062	2.11238	0.0499681	1.08449
PGE3	PGE3_EPA_COX	EPA	COX	0.00031111	0.000395682	0.000711521	0.00112994	0.000882847	0.000467894	0.000370202	0.000203081	0.000205379	0.000206905	0.000204758	0.000203474	0.00234296	0.000353147	0.000693179	0.000653523	0.000804778	0.000393791	0.000210172	0.000183137	0.00016802	0.000179876	0.000275916	0.000179494		0.000649833	0.0002323	2.79739	0.0101645	1.18987		0.000873563	0.000199436	4.38017	0.0502649	1.08335
Protectin D1	Protectin D1_AA_15-LOX	AA	15-LOX	0.163925	0.18337	0.325202	0.813195	0.800847	0.277298	0.026223	0.0224465	0.0285524	0.0277583	0.0541762	0.0343545	0.479821	0.0995468	0.107178	0.254213	0.122248	0.0343422	0.0313429	0.0328832	0.0265914	0.0705659	0.0396155	0.0118506		0.427306	0.0322518	13.2491	0.00913795	1.20152		0.182891	0.0354749	5.15551	0.0516346	1.07817
15-HEPE	15-HEPE_EPA_LOX	EPA	LOX	0.391615	0.598103	0.828649	1.56475	2.18668	1.06423	0.0944742	0.111419	0.139594	0.114965	0.169506	0.151704	0.593319	0.203645	0.3722	0.479232	0.233219	0.163041	0.0892156	0.146716	0.100207	0.397947	0.139415	0.0408421		1.10567	0.130277	8.48706	0.00502693	1.26141		0.340776	0.152391	2.2362	0.0549268	1.06609
15(S)-HETrE	15(S)-HETrE_DGLA_LOX	DGLA	LOX	0.8698	1.10814	2.48071	5.16491	5.63019	2.26448	0.00546289	0.205079	0.246403	0.261219	0.340807	0.234466	1.36619	0.367738	0.439445	0.801564	0.492079	0.192316	0.001889	0.256587	0.218388	0.401501	0.322191	0.0932631		2.91971	0.215573	13.5439	0.00847743	1.20954		0.609889	0.215637	2.82832	0.055441	1.06424
13-OxoODE	13-OxoODE_ALA_LOX	ALA	LOX	0.0370815	0.055162	0.158681	0.274436	0.521482	0.205321	0.0178449	0.0182465	0.0210421	0.0232353	0.0323432	0.0260305	0.172873	0.0283962	0.0488402	0.0532859	0.0551145	0.0413434	0.0237943	0.0231053	0.0170191	0.0270664	0.0152938	0.0121894		0.208694	0.0231238	9.02509	0.0284549	1.05881		0.0666422	0.0197447	3.37519	0.0563957	1.06086
Resolvin D5	Resolvin D5_DHA_LOX	DHA	LOX	0.0429928	0.0688183	0.0958038	0.163389	0.165645	0.106971	0.0233614	0.0114807	0.0186505	0.0186265	0.0309124	0.0201838	0.0811591	0.0432144	0.0404446	0.0829836	0.0427683	0.0101532	0.020917	0.0209755	0.0159808	0.0404096	0.0351075	0.00913732		0.10727	0.0205359	5.22354	0.00169359	1.35041		0.0501205	0.0237546	2.10993	0.0575396	1.05685
11-HETE	11-HETE_AA_COX	AA	COX	1.05214	1.49953	1.46696	1.71034	1.68416	1.57843	1.55089	1.00373	1.05858	0.946706	1.11491	0.866073	1.15246	1.4021	1.20186	1.3963	1.19698	0.602411	1.13787	0.877053	0.727012	0.732068	0.86374	0.891007		1.4986	1.09015	1.37467	0.0147266	1.14673		1.15869	0.871458	1.32959	0.058001	1.05525
8(9)-EpETE	8(9)-EpETE_AA_CYP	AA	CYP	0.0116701	0.0190997	0.0181916	0.0192933	0.0280573	0.0188491	0.0112491	0.0133001	0.0115439	0.00589494	0.0150362	0.00861365	0.0138085	0.00903479	0.00888038	0.00787517	0.00863025	0.00603152	0.00352805	0.00619413	0.00700448	0.00975174	0.00303695	0.00650821		0.0191935	0.0109397	1.75449	0.00829044	1.21189		0.00904343	0.00600393	1.50625	0.0634083	1.03713
Resolvin D3	Resolvin D3_DHA_LOX	DHA	LOX	0.000251605	0.000273558	0.000447698	0.000697965	0.000520595	0.000280111	0.00628157	7.06703e-05	0.00401304	0.00209648	0.0047799	0.00196382	0.000384579	0.000134302	0.000154452	0.00028579	0.000147556	4.22825e-05	0.000126984	0.00169557	7.25951e-05	0.000113054	0.00227409	0.00214696		0.000411922	0.00320091	0.128689	0.012589	1.16549		0.000191494	0.00107154	0.178708	0.0748035	1.00218
16-HDHA	16-HDHA_DHA_LOX	DHA	LOX	0.115232	0.152211	0.171407	0.285899	0.373393	0.227858	0.121337	0.0869323	0.0903359	0.0662527	0.166782	0.0772117	0.162555	0.121839	0.0888769	0.149894	0.0901951	0.0384246	0.0679557	0.0536969	0.0717999	0.0853086	0.077047	0.067634		0.221	0.101475	2.17787	0.0171863	1.12749		0.108631	0.0705737	1.53925	0.0749896	1.00164
17(18)-DiHETE	17(18)-DiHETE_EPA_CYP	EPA	CYP	0.000330786	0.000544579	0.000916207	0.000542062	0.00208958	0.000840975	0.000235627	0.000209018	0.0002163	0.000191963	0.000237448	0.000155029	0.00157452	0.000228875	0.000436733	0.000851193	0.000642332	6.69671e-05	9.39034e-05	0.000185564	0.000225866	0.000273948	0.000215793	0.000255262		0.000877364	0.000207564	4.22695	0.0267294	1.06785		0.000633436	0.000208389	3.03968	0.0844064	0.975465
7-epi Maresin 1	7-epi Maresin 1_DHA_LOX	DHA	LOX	0.0107167	0.0123479	0.034525	0.0808706	0.0687975	0.0259169	0.00172761	0.00126765	0.000590304	0.00196283	0.00279454	0.00191479	0.0481117	0.00565768	0.00756627	0.0175043	0.00919003	0.00321081	0.00187123	0.00235898	0.00168597	0.00598247	0.00255373	0.000652758		0.0388624	0.00170962	22.7316	0.0115006	1.17596		0.0152068	0.00251752	6.04038	0.0963566	0.94496
13-HODE	13-HODE_LA_LOX	LA	LOX	1.43335	1.98853	6.14451	12.5187	17.6099	6.5462	0.479038	0.521526	0.607863	0.660548	0.994566	0.781732	4.14748	0.853534	1.19689	2.09523	1.20839	0.660088	0.660204	0.824417	0.530799	1.24407	0.657354	0.256195		7.70686	0.674212	11.4309	0.0207375	1.10299		1.6936	0.695507	2.43506	0.098074	0.940789
10-HDHA	10-HDHA_DHA_LOX	DHA	LOX	0.0516787	0.0672754	0.0585099	0.0650684	0.0962306	0.0744999	0.0561496	0.03887	0.0401072	0.0293542	0.0632132	0.0320746	0.0396267	0.0584415	0.0283865	0.0490539	0.0320235	0.0138731	0.0289621	0.0201766	0.0238138	0.0268129	0.0235156	0.0264759		0.0688772	0.0432948	1.59089	0.012275	1.16844		0.0369009	0.0249595	1.47843	0.0990302	0.938488
20-carboxy Arachidonic Acid	20-carboxy Arachidonic Acid_AA_CYP	AA	CYP	0.00156689	0.00277443	0.00581009	0.00518691	0.00519898	0.00500057	0.00271874	0.00194848	0.00114177	0.00248754	0.00108024	0.00197059	0.00410749	0.00230359	0.00365918	0.00288685	0.00290479	0.00120062	0.00184378	0.00111489	0.0016296	0.00330132	0.0007994	0.0023157		0.00425631	0.00189123	2.25056	0.00954439	1.1968		0.00284375	0.00183412	1.55048	0.0994344	0.93752
11-HEPE	11-HEPE_EPA_CYP	EPA	CYP	0.003036	0.00508081	0.00451654	0.00804056	0.0123549	0.00675395	0.00284366	0.00313369	0.00226798	0.00174994	0.00299133	0.00241362	0.00341492	0.00205482	0.00289003	0.00352613	0.00186615	0.00125012	0.00124336	0.00154655	0.00132417	0.00291237	0.00183685	0.00134591		0.00663046	0.0025667	2.58326	0.0138916	1.1538		0.00250036	0.00170153	1.46947	0.109189	0.914911
9(S)-HOTrE	9(S)-HOTrE_ALA_5-LOX	ALA	5-LOX	0.642827	1.05634	3.00557	7.18529	9.85006	3.40933	0.211505	0.217959	0.30989	0.300764	0.532498	0.421022	1.63029	0.334543	0.564912	0.944551	0.519064	0.271771	0.250128	0.357224	0.225323	0.753103	0.226141	0.0878942		4.19157	0.332273	12.6148	0.025958	1.07203		0.710855	0.316635	2.24503	0.114326	0.903542		increase
12-oxo LTB4	12-oxo LTB4_AA_COX	AA	COX	0.00064155	0.000891805	0.00278748	0.00373569	0.00665041	0.00448289	0.000699368	0.000484276	0.000382342	0.00072916	0.000648634	0.000356289	0.0119398	0.000858664	0.0012323	0.00264073	0.00253496	0.0014651	0.000768705	0.000391076	0.000561794	0.000418516	0.000559296	0.000389895		0.0031983	0.000550012	5.81498	0.0174327	1.12567		0.00344526	0.00051488	6.69139	0.120174	0.891003
Resolvin D2	Resolvin D2_DHA_LOX	DHA	LOX	0.00273612	0.00195607	0.00632754	0.000257804	0.000218719	0.0028769	0.000228272	0.00014866	4.632e-05	3.61146e-05	0.000229979	3.94353e-05	0.000258202	2.60238e-05	4.5538e-05	0.00357254	0.00216086	5.37381e-05	5.23936e-05	2.35648e-05	0.000121377	2.6415e-05	2.48932e-05	0.000114417		0.00239552	0.000121464	19.7222	0.0328968	1.03721		0.00101948	6.05101e-05	16.8481	0.148889	0.834607
13-HDHA	13-HDHA_DHA_LOX	DHA	LOX	0.121094	0.156662	0.127756	0.156402	0.1924	0.160774	0.125093	0.0791433	0.0952117	0.0663141	0.134416	0.0749501	0.104264	0.12968	0.0675812	0.119603	0.0732901	0.0297817	0.0711635	0.0608003	0.0567462	0.0660087	0.0660121	0.0627192		0.152515	0.0958547	1.5911	0.00445051	1.27257		0.0873667	0.0639083	1.36706	0.159457	0.815632
20-HETE	20-HETE_AA_CYP	AA	CYP	0.00108322	0.00125162	0.164785	0.243656	0.245042	0.140504	0.00228736	0.00121811	0.00102058	0.000956083	0.0012271	0.000900574	0.15953	0.00126299	0.101749	0.00149691	0.0011148	0.00113032	0.00153556	0.000950199	0.00177219	0.00106334	0.00187534	0.00140622		0.13272	0.0012683	104.644	0.0151919	1.14292		0.0443807	0.00143381	30.953	0.159811	0.815009
13(S)-HOTrE(γ)	13(S)-HOTrE(γ)_ALA_LOX	ALA	LOX	0.627624	0.987222	2.87271	6.93719	7.53834	2.74895	0.166058	0.192287	0.000907496	0.000973576	0.35003	0.332864	1.6765	0.00226061	0.00109873	0.921278	0.563575	0.237377	0.181505	0.263619	0.192475	0.414767	0.00135445	0.0694312		3.61867	0.173853	20.8145	0.0171036	1.1281		0.567015	0.187192	3.02906	0.191977	0.7618
10(S),17(S)-DiHDHA	10(S),17(S)-DiHDHA_DHA_15-LOX	DHA	15-LOX	0.168782	0.194828	0.00681079	0.821312	0.820797	0.285373	0.0275915	0.0229841	0.0292332	0.0281408	0.0548651	0.0359609	0.515352	0.102981	0.00242248	0.255052	0.00247392	0.0334414	0.0320034	0.0351061	0.0274754	0.0712283	0.0419526	0.0123509		0.382984	0.0331293	11.5603	0.0348519	1.02837		0.151954	0.0366861	4.142	0.194149	0.758413
19(20)-EpDPA	19(20)-EpDPA_DHA_LOX	DHA	LOX	0.0883745	0.109268	0.173018	0.202541	0.216449	0.156313	0.0454155	0.0246362	0.00517644	0.0311675	0.0443945	0.0339215	0.206048	0.0860459	0.0612126	0.0990947	0.0873692	0.0242185	0.0380504	0.0342317	0.0252992	0.029852	0.028415	0.18919		0.157661	0.0307853	5.1213	0.000154556	1.48279		0.0939981	0.0575063	1.63457	0.338528	0.570291
8(9)-EET	8(9)-EET_AA_CYP	AA	CYP	0.025941	0.0324822	0.0419478	0.0452593	0.0516208	0.0480451	0.021242	0.0169735	0.0173713	0.0132594	0.0203833	0.0182156	0.045869	0.0343606	0.0360895	0.0352901	0.0313592	0.0120045	0.160036	0.0172071	0.0169036	0.0140119	0.101831	0.0155099		0.0408827	0.0179075	2.28299	0.000256675	1.46032		0.0324955	0.05425	0.598996	0.418792	0.485083
N-Palmitoyl Gln/lys	N-Palmitoyl Gln/lys				3.66393e-05		0.000168765		0.000134946			5.61792e-05	1.97969e-05	4.11928e-05				2.99376e-05				5.0504e-05	3.55661e-05		2.46161e-05				0.00011345	3.90563e-05	2.90478	0.143862	1.07836		2.99376e-05	3.68954e-05	0.811417	#DIV/0!	0.459476
5(6)-DiHET	5(6)-DiHET_AA_CYP2	AA	CYP2	0.0209786	0.047222	0.0458943	0.017652	0.0327302	0.0427524	0.0694251	0.05695	0.0508644	0.0427055	0.0483818	0.0496874	0.0197865	0.0438338	0.0466473	0.0322711	0.0429628	0.0178659	0.0528507	0.0374991	0.0284901	0.0270024	0.0286202	0.0474476		0.0345382	0.0530024	0.651636	0.0172044	1.12735		0.0338946	0.036985	0.916441	0.661255	0.266105
11(12)-EET	11(12)-EET_AA_LOX	AA	LOX	0.422327	0.581546	0.550729	0.724189	0.646727	0.617329	0.70089	0.444853	0.453563	0.00432027	0.0190066	0.0161241	0.510731	0.0334571	0.453859	0.531713	0.474408	0.232452	0.509874	0.399863	0.338788	0.284461	0.374821	0.404914		0.590474	0.273126	2.16191	0.033727	1.03341		0.37277	0.385454	0.967094	0.886366	0.0871799
Arachidonoyl Pro	Arachidonoyl Pro			4.0331e-05		7.79966e-05	0.000177783			4.73244e-05		2.83222e-05	9.50782e-06	2.04807e-05		0.000115472		4.93719e-05	3.77392e-05	6.08427e-05	7.33732e-05				4.28969e-05	7.08669e-05	9.22333e-05		9.87034e-05	2.64088e-05	3.73752	0.0978828	1.0835		6.73599e-05	6.86657e-05	0.980984	0.951742	0.0458574
8-iso-15-keto PGF2β	8-iso-15-keto PGF2β_AA_COX	AA	COX	0.000232191	0.000408735	0.000749772	0.000703498	0.000714975	0.000449065	0.000774785	0.000787464	0.00068068	0.000122496	0.000594676	0.000581802	0.000989171	0.0017503	0.00276247	0.00245433	0.00262218	0.00107861	0.00098834	0.000623487	0.000775129	0.000391938	0.000762242	0.000567273		0.000543039	0.000590317	0.919911	0.727375	0.189665		0.00194284	0.000684735	2.83736	0.00351741	1.44624
12(S)-HHTrE	12(S)-HHTrE_AA_COX	AA	COX	0.15995	0.425064	0.50229	0.39651	0.500373	0.416129	0.366299	0.357404	0.28114	0.319744	0.242107	0.359643	0.263239	0.424566	0.541882	0.347012	0.440632	0.521572	0.278341	0.211102	0.133613	0.169848	0.295386	0.321771		0.400053	0.321056	1.24605	0.183638	0.693014		0.423151	0.23501	1.80056	0.00514853	1.40819
11,12-DiHETE	11,12-DiHETE_EPA_CYP	EPA	CYP	0.00348222	0.00543685	0.00643711	0.0162892	0.023499	0.00639814	0.00986283	0.00421012	0.00242578	0.00327473	0.00119332	0.00243463	0.0140843	0.00516514	0.00770246	0.00844556	0.00778348	0.00381986	0.00232555	0.00183643	0.00178347	0.00173797	0.00177769	0.0051841		0.0102571	0.00390024	2.62986	0.0955865	0.846656		0.00783347	0.00244087	3.2093	0.00590418	1.39362
PGD1	PGD1_DGLA_COX	DGLA	COX	0.0069303	0.00382802	0.00898408	0.00460402	0.0100758	0.00156909	0.00623322	0.00535555	0.00718796	0.00179201	0.00487157	0.00832278	0.00339956	0.00342985	0.00252048	0.00276761	0.00627382	0.00271038	0.00142571	0.000713962	0.000546654	0.000285972	0.000853749	0.00333594		0.00599856	0.00562718	1.066	0.822604	0.122204		0.00351695	0.00119366	2.94635	0.00989417	1.33401
tetranor-PGEM	tetranor-PGEM_AA_COX	AA	COX	0.0169449	0.0136563	0.0107278	0.0190895	0.0306391	0.0264202	0.00237478	0.00254219	0.0075253	0.0164922	0.0243446	0.00149914	0.0288715	0.0185882	0.0251848	0.02884	0.032513	0.00577547	0.0192965	0.00508122	0.0130837	0.00181925	0.00540387	0.000862095		0.0195796	0.00912971	2.1446	0.0594863	0.939038		0.0232955	0.00759112	3.06878	0.00998977	1.33282
11(12)-DiHET	11(12)-DiHET_AA_CYP	AA	CYP	0.000820873	0.00198515	0.00278223	0.125212	0.0028443	0.00300876	0.00180873	0.00179461	0.00149039	0.00148396	0.00123154	0.00178898	0.00144294	0.0016928	0.00149076	0.00121304	0.00209291	0.00110752	0.00149195	0.000909385	0.000499726	0.000945638	0.000371396	0.0011968		0.0227756	0.0015997	14.2374	0.325734	0.522942		0.00150666	0.000902482	1.66946	0.0225293	1.22098
9(10)-DiHOME	9(10)-DiHOME_LA_CYP	LA	CYP	0.00288579	0.00503456	0.0122695	0.0113174	0.0264962	0.0145994	0.00397161	0.00380307	0.00401609	0.004451	0.00429698	0.00460861	0.00768606	0.0041169	0.0046093	0.00420602	0.00457041	0.00120836	0.00288731	0.002612	0.00213399	0.003022	6.30111e-05	0.00219553		0.0121005	0.00419123	2.8871	0.0429598	0.99508		0.00439951	0.00215231	2.04409	0.0395098	1.12801
PGH2, PGE2	PGH2, PGE2_AA_COX	AA	COX	0.00109784	0.00111408	0.0026097	0.081749	0.0558396	0.00556219	0.0234803	0.00929661	0.0143639	0.00278596	0.0110507	0.00806874	0.00194697	0.00711182	0.00510964	0.00596605	0.00351035	0.00249583	0.0119127	0.00179418	0.00811228	0.00628645	0.0171387	0.0128204		0.0246621	0.0115077	2.1431	0.390257	0.459899		0.00435678	0.00967746	0.450198	0.0479671	1.09228
PGF1α	PGF1α_DGLA_COX	DGLA	COX	0.000400716	0.000530673	0.000144945	0.000221965	0.000191109	0.000169673	0.000328278	0.000145642	0.000230706	0.00014716	0.00033472	0.000174886	0.000482517	0.000150877	0.000458515	0.000531997	0.000117778	0.000903983	8.76887e-05	0.000173401	8.29902e-05	0.000388507	0.00019967	0.000102149		0.000276513	0.000226899	1.21866	0.507877	0.357241		0.000440945	0.000172401	2.55767	0.0599101	1.04872
14,15-LTE4	14,15-LTE4_AA_LOX	AA	LOX	2.28041e-05	2.47762e-05	2.99497e-05	2.19611e-05	6.44879e-05	1.401e-05	1.16857e-05	2.6117e-05	2.38499e-05	1.17167e-05	9.59915e-06	1.74087e-05	3.12226e-05	3.52524e-05	1.03204e-05	1.78851e-05	4.00347e-05	1.22702e-05	1.71388e-05	1.35305e-05	1.57288e-05	1.03168e-05	1.78364e-05	7.86275e-06		2.96648e-05	1.67295e-05	1.7732	0.12857	0.781232		2.44975e-05	1.37357e-05	1.7835	0.0743004	1.00364

## Sheet: Lipids_IVH vs IVHDFX
Sample Name	chain1	Side_chain2 or total	CV	IVH_1	IVH_2	IVH_3	IVH_4	IVH_5	IVH_DFX_1	IVH_DFX_2	IVH_DFX_3	IVH_DFX_4	IVH_DFX_5		Average		Fpld change	p value		VIP value
Treatment				IVH	IVH	IVH	IVH	IVH	IVH_DFX	IVH_DFX	IVH_DFX	IVH_DFX	IVH_DFX		IVH	IVH_DEF	IVH_DEF/IVH
TAG52:3-FA14:0	C14:0	C52:3	22.0557	0.00554734	0.00556342	0.00427543	0.00493053	0.00560849	0.00142991	0.00137906	0.00160442	0.0024445	0.00172245		0.00518504	0.00171607	0.330965	4.95086e-06		1.60501
TAG51:0-FA17:0	C17:0	C51:0	28.3067	0.0021088	0.0018651	0.00114379	0.00137839	0.00185617	0.000314542	0.000263452	3.63828e-05	0.000444682	0.000364757		0.00167045	0.000284763	0.170471	8.4533e-05		1.54736
TAG54:5-FA18:0	C18:0	C54:5	22.0037	0.00763826	0.00876776	0.00736999	0.00911887	0.0064446	0.00300568	0.00173317	0.00152772	0.00486516	0.00196057		0.0078679	0.00261846	0.332803	0.000153893		1.52876
TAG51:4-FA18:2	C18:2	C51:4	20.8687	0.003582	0.00419902	0.00245857	0.00437522	0.00320448	0.00128013	0.000330786	0.000159853	0.00138897	0.00104107		0.00356386	0.000840161	0.235745	0.000218714		1.5164
TAG49:0-FA16:0	C16:0	C49:0	27.93	0.0165209	0.0184852	0.012435	0.0169592	0.0242375	0.00601838	0.00414058	0.00583376	0.00600653	0.00534102		0.0177276	0.00546805	0.308449	0.000230522		1.51445
PAF			14.9706	0.0298088	0.0278751	0.0271393	0.0303511	0.022928	0.0176097	0.0143106	0.0185948	0.0157491	0.0199712		0.0276205	0.0172471	0.624431	0.000241233		1.51275
TAG52:3-FA18:1	C18:1	C52:3	24.8326	0.39481	0.315879	0.27854	0.555298	0.448981	0.0978381	0.0742153	0.034416	0.117543	0.0691985		0.398702	0.0786422	0.197246	0.00024353		1.51239
TAG47:1-FA16:1	C16:1	C47:1	26.8751	0.0110501	0.0100709	0.00472331	0.0128244	0.0120693	8.75202e-05	0.00177103	0.00127543	0.000380911	0.00229018		0.0101476	0.00116101	0.114413	0.000315191		1.50228
TAG49:3-FA18:3	C18:3	C49:3	20.6607	0.0053778	0.00558176	0.00323213	0.00548577	0.00791558	0.00136381	0.00107794	0.00112078	0.000916597	0.000982173		0.00551861	0.00109226	0.197923	0.000346904		1.49834
CE(16:1)	C16:1		28.7517	0.00296519	0.00602599	0.00615457	0.00441798	0.00526182	0.00196465	0.00122265	0.00144525	0.00179849	0.00187896		0.00496511	0.001662	0.334736	0.000602866		1.47358
SM(24:1)	C24:1		9.46136	1.14834	1.18967	1.03497	1.42262	1.08851	0.839393	0.367839	0.505177	0.455108	0.725909		1.17682	0.578685	0.491736	0.000635108		1.47105
TAG54:6-FA18:1	C18:1	C54:6	26.1353	0.0216382	0.0230106	0.0158862	0.0257535	0.0283563	0.0144068	0.00598712	0.00438367	0.00956835	0.00412413		0.022929	0.00769403	0.335559	0.0007094		1.46556
TAG56:8-FA18:1	C18:1	C56:8	29.0975	0.0037371	0.00818328	0.00506002	0.00520542	0.00612961	0.00181986	0.000966072	0.00117888	0.00199799	0.00205842		0.00566308	0.00160425	0.283281	0.000752073		1.46259
TAG54:6-FA18:2	C18:2	C54:6	23.4079	0.0316026	0.0359626	0.0135389	0.0322931	0.0370412	0.00973454	0.0045166	0.00397513	0.00976043	0.00610019		0.0300877	0.00681738	0.226584	0.000786528		1.46028
TAG50:4-FA18:1	C18:1	C50:4	29.5754	0.0103435	0.0265515	0.0184605	0.0222863	0.0197521	0.00774836	0.0027215	0.0062544	0.00274805	0.00508267		0.0194788	0.00491099	0.25212	0.000905689		1.45283
TAG52:2-FA18:2	C18:2	C52:2	24.4688	0.0290301	0.0365229	0.0645852	0.0518455	0.0598653	0.0173973	0.0150438	0.00325246	0.0101487	0.0124473		0.0483698	0.0116579	0.241016	0.000938787		1.45089
HexCer d18:1/12:0	C12:0	C18:1	13.0307	0.00477158	0.00888603	0.0064217	0.00820873	0.00532988	0.00333217	0.00128151	0.00127823	0.00215624	0.00283302		0.00672358	0.00217624	0.323672	0.000967189		1.44927
MAG 18:1	C18:1		23.1738	0.0285917	0.0307191	0.0249865	0.0271523	0.0210634	0.0167558	0.013098	0.0116447	0.0204795	0.0135105		0.0265026	0.0150977	0.569669	0.00107018		1.44365
TAG50:4-FA16:1	C16:1	C50:4	20.238	0.0229539	0.0369898	0.025164	0.0529552	0.0472407	0.00668523	0.00949558	0.00888819	0.0102331	0.00853645		0.0370607	0.00876771	0.236577	0.0014101		1.42751
TAG54:6-FA22:5	C22:5	C54:6	20.0067	0.0530331	0.0608842	0.0478876	0.0860793	0.042299	0.0120183	0.0170296	0.011431	0.0324567	0.0112128		0.0580366	0.0168297	0.289984	0.00142521		1.42686
TAG54:4-FA22:4	C22:4	C54:4	25.7845	0.0347915	0.030666	0.0552806	0.0649609	0.0469252	0.0127767	0.0159445	0.0130021	0.0216158	0.0128856		0.0465249	0.0152449	0.327673	0.00142672		1.4268
TAG50:3-FA16:0	C16:0	C50:3	16.0151	0.12734	0.0817666	0.0823824	0.159561	0.119944	0.0467957	0.0419563	0.0231325	0.0542408	0.0313259		0.114199	0.0394902	0.345802	0.00143753		1.42634
TAG46:1-FA18:1	C18:1	C46:1	18.4257	0.06954	0.0749235	0.0527911	0.0644432	0.121073	0.0189456	0.0132027	0.0102725	0.0317291	0.0225259		0.0765542	0.0193351	0.252568	0.00164552		1.41793
TAG56:7-FA16:1	C16:1	C56:7	9.39103	0.00425533	0.00982818	0.00705868	0.0101009	0.00560654	0.00224253	0.00198534	0.00132484	0.00248899	0.00178168		0.00736993	0.00196467	0.26658	0.00167787		1.4167
TAG49:2-FA18:1	C18:1	C49:2	26.2687	0.0118592	0.0107937	0.00476976	0.0101757	0.0154334	6.98306e-05	0.00121552	0.00222606	0.00403647	0.00296795		0.0106064	0.00210317	0.198293	0.00177395		1.41312
TAG56:7-FA18:2	C18:2	C56:7	26.9951	0.0122414	0.0157792	0.00918751	0.0127742	0.00621612	0.00296312	0.00285284	0.00321668	0.005322	0.00308458		0.0112397	0.00348784	0.310315	0.00183975		1.41076
PAF_C18	C18		23.4712	0.00907531	0.0107563	0.00963735	0.00945191	0.00922352	0.00805628	0.00542008	0.00597757	0.00509633	0.007919		0.00962888	0.00649385	0.674414	0.00194792		1.40699
DCER(22:0)	C22:0		26.3055	0.00427108	0.00255674	0.00247678	0.00283608	0.00279722	0.00191923	0.000547981	0.00104187	0.000557804	0.0014254		0.00298758	0.00109846	0.367674	0.00201471		1.40474
TAG44:0-FA14:0	C14:0	C44:0	27.5892	0.0451111	0.0393957	0.027175	0.0588741	0.0482511	0.0210377	0.0223628	0.0186862	0.0203735	0.0110646		0.0437614	0.018705	0.427431	0.00204506		1.40374
TAG54:6-FA16:1	C16:1	C54:6	28.4612	0.0158869	0.0141352	0.0215689	0.0283874	0.0151739	0.00708605	0.00854169	0.00483379	0.00780125	0.00436393		0.0190305	0.00652534	0.342889	0.00207248		1.40284
TAG50:4-FA20:3	C20:3	C50:4	28.8585	0.00596002	0.00702367	0.0023672	0.00617933	0.00723098	0.00267814	0.00170697	0.00118914	0.00143872	0.0011879		0.00575224	0.00164017	0.285136	0.00211713		1.4014
DCER(24:1)	C24:1		15.1617	0.0014992	0.00225502	0.00186956	0.00207054	0.00258747	0.00147281	0.000290464	0.000470028	0.000596605	0.00111603		0.00205636	0.000789189	0.38378	0.00216745		1.3998
TAG54:4-FA20:3	C20:3	C54:4	21.3639	0.0538129	0.0629629	0.0408208	0.109591	0.0845285	0.00433048	0.00303013	0.021236	0.0206673	0.0187184		0.0703432	0.0135965	0.193287	0.00217977		1.39941
TAG52:5-FA18:1	C18:1	C52:5	25.4893	0.0172376	0.0267487	0.0114222	0.0281949	0.0213242	0.0092434	0.00375621	0.00308847	0.00911409	0.00555052		0.0209855	0.00615054	0.293085	0.0022069		1.39856
TAG47:2-FA18:2	C18:2	C47:2	26.9224	0.00315558	0.003787	0.00179772	0.00245478	0.00292865	0.00182101	0.000918579	0.00043379	0.000913344	0.00111585		0.00282475	0.00104051	0.368357	0.00221202		1.3984
TAG46:2-FA18:2	C18:2	C46:2	27.3366	0.00358007	0.00391329	0.00379386	0.0051868	0.0050528	0.00319623	0.00201425	0.000517774	0.0020875	0.00101243		0.00430536	0.00176564	0.410102	0.00223667		1.39764
TAG54:5-FA16:1	C16:1	C54:5	29.1151	0.0147265	0.0252585	0.0243042	0.0351585	0.0111598	0.00618384	0.000482846	0.00250542	0.000476468	0.00455289		0.0221215	0.00284029	0.128395	0.00229956		1.39572
TAG54:2-FA18:2	C18:2	C54:2	26.4777	0.00365084	0.00471987	0.00204288	0.00387918	0.00216105	0.0012801	0.000398763	0.000464211	0.00138638	0.000829825		0.00329076	0.000871857	0.264941	0.00243439		1.39173
TAG52:1-FA16:0	C16:0	C52:1	15.7003	0.112438	0.146324	0.0917061	0.188816	0.228898	0.00693903	0.0456448	0.00777202	0.0720937	0.0392487		0.153636	0.0343397	0.223513	0.00267934		1.38486
CE(20:2)	C20:2		22.152	0.000999936	0.0018194	0.0015518	0.00252667	0.00109973	0.000319523	4.31986e-05	0.000437829	0.000451545	0.000555897		0.00159951	0.000361598	0.226069	0.00269323		1.38449
TAG56:5-FA20:1	C20:1	C56:5	22.2162	0.00173817	0.00355794	0.00305703	0.00327713	0.0015271	0.00108297	0.000321701	0.000177898	0.00118701	0.000469416		0.00263148	0.0006478	0.246173	0.00271814		1.38382
TAG54:6-FA20:4	C20:4	C54:6	18.0466	0.0535648	0.105941	0.0513625	0.111543	0.0659817	0.0283558	0.0195508	0.0159468	0.0289419	0.0159836		0.0776785	0.0217558	0.280075	0.00294283		1.37797
TAG58:7-FA22:4	C22:4	C58:7	18.9749	0.0057208	0.00809376	0.00945041	0.0133556	0.00445769	0.00079603	0.000899691	0.000212128	0.00345321	0.00129102		0.00821566	0.00133042	0.161937	0.00312373		1.37349
TAG56:7-FA22:4	C22:4	C56:7	18.0993	0.00555192	0.00515629	0.00396983	0.00912631	0.00261208	0.000967712	0.00108052	0.000296708	0.000790279	0.000420921		0.00528329	0.000711228	0.134618	0.00317413		1.37228
LPC(18:0)	C18:0		19.9198	0.107309	0.104204	0.109911	0.165521	0.0811575	0.0489619	0.0386245	0.0540602	0.0548416	0.0668576		0.113621	0.0526691	0.463553	0.00319728		1.37172
TAG50:4-FA16:0	C16:0	C50:4	20.106	0.0183895	0.032861	0.0204814	0.0395012	0.0278698	0.0106339	0.0144424	0.00580528	0.0132007	0.00423288		0.0278205	0.00966304	0.347335	0.00326799		1.37005
TAG47:1-FA14:0	C14:0	C47:1	24.4808	0.00814643	0.00916099	0.00451121	0.00982918	0.0132457	0.0034892	5.54333e-05	0.00197927	0.00457117	0.00150232		0.0089787	0.00231948	0.258331	0.00329229		1.36948
TAG56:7-FA22:5	C22:5	C56:7	29.0133	0.0262378	0.0611857	0.0458177	0.0533454	0.0231256	0.00820657	0.0158343	0.00719121	0.0139507	0.000750916		0.0419424	0.00918674	0.219032	0.0033058		1.36917
TAG52:6-FA18:3	C18:3	C52:6	15.0293	0.0190318	0.00861781	0.00833554	0.0142244	0.0171634	0.00693621	0.00146274	0.00146065	0.005508	0.00166751		0.0134746	0.00340702	0.252848	0.00359498		1.36264
TAG48:3-FA18:2	C18:2	C48:3	21.1698	0.010894	0.00998286	0.00531669	0.00970497	0.00750412	0.00351071	0.0036412	0.00273847	0.00301981	0.00642542		0.00868053	0.00386712	0.445494	0.00398721		1.35436
TAG52:5-FA18:2	C18:2	C52:5	28.9099	0.0202002	0.0361021	0.0205077	0.039118	0.0346081	0.0139287	0.00633806	0.00251799	0.0200154	0.00693892		0.0301072	0.00994782	0.330413	0.00426395		1.34886
TAG52:4-FA18:0	C18:0	C52:4	27.7366	0.00463085	0.00634782	0.00302467	0.00763009	0.00861146	0.00219599	0.00297958	0.00146085	0.0015223	0.00133619		0.00604898	0.00189898	0.313934	0.0043124		1.34793
TAG53:2-FA17:0	C17:0	C53:2	19.1932	0.0073766	0.00597217	0.00236945	0.00689828	0.00804178	0.00159878	0.00086218	0.00144124	0.00363964	0.00154045		0.00613166	0.00181646	0.296242	0.00453427		1.34373
TAG54:3-FA20:1	C20:1	C54:3	13.7483	0.00385494	0.00668598	0.00566681	0.00871359	0.00684995	2.95739e-05	0.00182523	0.00269932	0.00218307	0.00443248		0.00635425	0.00223393	0.351565	0.00476967		1.33944
TAG54:6-FA18:3	C18:3	C54:6	28.8938	0.0142069	0.0163037	0.0107818	0.0291566	0.0289819	0.00892391	0.00167669	0.0033029	0.00445292	0.00301049		0.0198862	0.00427338	0.214892	0.00482456		1.33847
TAG53:1-FA18:1	C18:1	C53:1	27.3204	0.00126444	0.0025632	0.00142963	0.00227953	0.00328257	0.000871698	0.000429263	0.000365756	0.000635789	0.000988825		0.00216387	0.000658266	0.304207	0.00490837		1.33699
TAG48:2-FA16:0	C16:0	C48:2	17.0788	0.0904482	0.0621548	0.0736625	0.144976	0.0911769	0.0340243	0.0195533	0.0291906	0.0550183	0.0293447		0.0924837	0.0334262	0.361428	0.00494266		1.33639
TAG55:5-FA20:4	C20:4	C55:5	28.7254	0.00213515	0.00350948	0.00218812	0.00571453	0.00323831	0.00063558	0.000588726	0.000696842	0.00149121	0.000423872		0.00335712	0.000767247	0.228543	0.00502624		1.33494
LPC(20:0)	C20:0		20.6333	0.000424577	0.00125832	0.00109708	0.00131721	0.00106424	0.000248491	0.000358958	0.000387083	0.000314789	0.000607461		0.00103229	0.000383356	0.371367	0.0051706		1.33247
TAG58:7-FA22:5	C22:5	C58:7	17.593	0.0263136	0.0297594	0.0224871	0.0521552	0.0156376	0.00454656	0.00626324	0.00131735	0.00894704	0.00519946		0.0292706	0.00525473	0.179523	0.0051727		1.33244
TAG48:3-FA18:1	C18:1	C48:3	26.4912	0.00515545	0.00856339	0.00434231	0.00526001	0.00803479	0.00219129	0.00420188	0.00167205	0.00306422	0.00131115		0.00627119	0.00248812	0.396754	0.00519269		1.3321
TAG56:8-FA18:3	C18:3	C56:8	23.7793	0.00710851	0.00567528	0.00552291	0.0122521	0.00429025	0.00191112	0.00172027	0.00130547	0.00234859	0.000729422		0.00696981	0.00160297	0.229988	0.00541384		1.32843
TAG50:2-FA18:2	C18:2	C50:2	27.8219	0.249819	0.231783	0.0981569	0.257965	0.232934	0.00389183	0.122838	0.0657605	0.123678	0.00235812		0.214132	0.0637053	0.297506	0.00542293		1.32828
TAG52:4-FA20:3	C20:3	C52:4	12.7265	0.030065	0.0352096	0.0164491	0.0442244	0.0295375	0.0109611	0.0162558	0.0134462	0.0164036	0.00744539		0.0310971	0.0129024	0.414906	0.00542792		1.3282
TAG51:2-FA18:1	C18:1	C51:2	23.2052	0.0285536	0.0434861	0.0130962	0.0290548	0.039139	0.0131134	0.00788828	0.00759577	0.012178	0.0115051		0.0306659	0.0104561	0.340968	0.00554433		1.32631
TAG58:8-FA18:1	C18:1	C58:8	25.3381	0.0071295	0.00929345	0.0065558	0.0168815	0.00596698	0.00174466	0.000832152	0.000473953	0.00235439	0.00205728		0.00916545	0.00149249	0.162838	0.0055535		1.32617
TAG58:9-FA20:4	C20:4	C58:9	20.0042	0.0286196	0.0634811	0.0305117	0.0689235	0.0223589	0.0077624	0.0064511	0.00234485	0.00878239	0.00536885		0.042779	0.00614192	0.143573	0.00559084		1.32557
TAG56:5-FA20:2	C20:2	C56:5	26.0508	0.00189315	0.00539	0.0032836	0.00787486	0.00419473	0.000638786	0.000611712	0.000321478	0.00135247	0.00038084		0.00452727	0.000661057	0.146017	0.0055977		1.32546
TAG45:0-FA14:0	C14:0	C45:0	28.939	0.00900097	0.00467489	0.00541587	0.0055074	0.00772164	0.00375312	0.0026689	0.00344177	0.00384663	0.00233848		0.00646415	0.00320978	0.496551	0.00560031		1.32542
TAG53:2-FA18:1	C18:1	C53:2	15.055	0.0151543	0.0141884	0.00836141	0.0220331	0.0262125	0.0077263	0.00326353	0.0040401	0.0064969	0.00323942		0.0171899	0.00495325	0.288148	0.00560293		1.32538
TAG56:5-FA18:0	C18:0	C56:5	27.2267	0.0163242	0.0253626	0.0202313	0.0452779	0.0223435	0.00735815	0.00669977	0.00450404	0.00981579	0.00441466		0.0259079	0.00655848	0.253146	0.00562071		1.32509
LYSO_PAF_C16	C16		15.3653	0.0336966	0.0237115	0.0222996	0.0260835	0.0236169	0.0192626	0.0126709	0.0185758	0.0128469	0.0187106		0.0258816	0.0164134	0.634171	0.00575303		1.323
TAG48:2-FA18:1	C18:1	C48:2	16.282	0.0561767	0.0577126	0.0577707	0.126471	0.112905	0.0185168	0.0235413	0.0281793	0.0291144	0.0215065		0.0822072	0.0241717	0.294033	0.00583453		1.32173
TAG50:4-FA14:0	C14:0	C50:4	23.257	0.0165734	0.0256349	0.0120696	0.0279411	0.0183592	0.00603225	0.00813642	0.00303244	0.0140605	0.00341711		0.0201157	0.00693575	0.344794	0.00597513		1.31957
TAG48:3-FA18:3	C18:3	C48:3	27.0887	0.0261831	0.0289459	0.0249369	0.0389577	0.024163	0.0192302	0.0168686	0.0128811	0.0190966	0.00517042		0.0286373	0.0146494	0.511548	0.00599533		1.31926
TAG42:0-FA16:0	C16:0	C42:0	28.9562	0.0238125	0.0438547	0.0245505	0.0509682	0.0355063	0.0142857	0.0121273	0.0229655	0.0128745	0.00733866		0.0357384	0.0139183	0.38945	0.00602593		1.3188
TAG50:3-FA18:2	C18:2	C50:3	8.47153	0.0811766	0.10449	0.0515146	0.159895	0.0990086	0.025954	0.0217793	0.0391599	0.0434967	0.0288856		0.099217	0.0318551	0.321065	0.00608043		1.31798
TAG54:5-FA20:5	C20:5	C54:5	29.0317	0.000544894	0.00132075	0.000927665	0.000733554	0.00141046	0.000478766	0.000348987	0.00023964	0.000437995	6.35496e-05		0.000987465	0.000313788	0.317771	0.00611307		1.31749
TAG46:1-FA16:0	C16:0	C46:1	26.1775	0.0611668	0.0949694	0.0440014	0.124086	0.1003	0.0382855	0.0270275	0.0256116	0.0377283	0.0281352		0.0849048	0.0313576	0.369327	0.00632191		1.31439
TAG49:3-FA18:2	C18:2	C49:3	23.7548	0.00293062	0.00607887	0.00245637	0.0051332	0.00551836	0.00270643	0.000343402	0.000227692	0.00186108	0.00118562		0.00442348	0.00126485	0.285939	0.00641224		1.31308
LPE(O-20:1)	CO-20:1		18.6565	0.000776073	0.000668064	0.000411809	0.00125405	0.000827644	0.000186253	0.000119232		0.000224407	0.000347161		0.000787529	0.000219263	0.278419	0.00955159		1.31214
CE(20:4)	C20:4		24.6723	0.035659	0.0141358	0.016632	0.0284844	0.0522484	0.00469706	0.00186029	0.00171769	0.00685356	0.00447291		0.0294319	0.0039203	0.133199	0.00648782		1.31199
TAG47:2-FA14:0	C14:0	C47:2	26.9387	0.00677553	0.00587486	0.00133295	0.00633266	0.00369445	0.00161033	0.000751965	0.000877497	0.000913966	0.00113764		0.00480209	0.00105828	0.220379	0.00654895		1.31111
TAG50:4-FA18:3	C18:3	C50:4	25.9799	0.0581659	0.067672	0.0413094	0.109368	0.0468686	0.021431	0.0163495	0.00916889	0.0263487	0.0243485		0.0646768	0.0195293	0.301952	0.00673573		1.30847
TAG51:4-FA18:3	C18:3	C51:4	22.4331	0.0042099	0.00230583	0.00253914	0.00360246	0.002969	0.00178337	0.000811589	0.000327797	0.00246449	0.000700328		0.00312527	0.00121752	0.389572	0.00674402		1.30835
TAG50:3-FA16:1	C16:1	C50:3	25.5249	0.0824151	0.0941055	0.0479404	0.145413	0.100525	0.0512511	0.0337257	0.0305117	0.0336799	0.00107871		0.0940798	0.0300494	0.319404	0.00678255		1.30781
TAG49:3-FA16:1	C16:1	C49:3	28.9934	0.00431899	0.00240685	0.00282006	0.00604984	0.00467286	0.00111616	0.000816814	0.000624794	0.00261063	0.0015778		0.00405372	0.00134924	0.33284	0.00680694		1.30748
TAG56:7-FA18:1	C18:1	C56:7	17.2771	0.0224	0.0346467	0.0211745	0.0132273	0.0131649	0.00606354	0.00592012	0.00483821	0.008757	0.00689316		0.0209227	0.00649441	0.3104	0.00682829		1.30718
TAG52:5-FA16:1	C16:1	C52:5	28.3977	0.0255781	0.0318518	0.0232876	0.054278	0.0246866	0.0114637	0.0136182	0.00528006	0.0142048	0.00549516		0.0319364	0.0100124	0.313511	0.00699873		1.30484
TAG56:8-FA18:2	C18:2	C56:8	23.3422	0.00710691	0.00816998	0.0050057	0.0178267	0.0101995	0.00206371	0.00239149	0.00168346	0.00119383	0.00110957		0.00966175	0.00168841	0.174752	0.0070744		1.30381
TAG52:4-FA18:1	C18:1	C52:4	10.0422	0.0496338	0.0623776	0.0451903	0.0927364	0.107344	0.0275216	0.017024	0.0142393	0.0433361	0.016345		0.0714564	0.0236932	0.331576	0.00728134		1.30104
PC(O-18:0/18:0)	C18:0	C18:0	27.4907		0.00140318	0.00192476	0.00231936	0.00226185	0.00234006	0.00294645	0.00346402	0.0029297	0.00288157		0.00197729	0.00291236	1.47291	0.0111747		1.29614
TAG54:6-FA20:5	C20:5	C54:6	20.4719	0.011607	0.0179313	0.00822318	0.0216295	0.00726414	0.00326824	0.00258178	0.00324581	0.00472228	0.00313992		0.013331	0.0033916	0.254415	0.00771436		1.29542
TAG54:4-FA16:0	C16:0	C54:4	26.3701	0.0525172	0.0872054	0.0727862	0.157282	0.0558111	0.0276331	0.0227991	0.0201644	0.00452926	0.00116097		0.0851204	0.0152574	0.179244	0.00773156		1.2952
TAG44:0-FA18:0	C18:0	C44:0	28.4653	0.00545544	0.0060708	0.0040578	0.0112473	0.0105439	0.00184202	0.00126701	0.00240981	0.00400166	0.000694122		0.00747506	0.00204292	0.273298	0.0079219		1.29281
LPC(18:1)	C18:1		29.6003	0.0740256	0.0582783	0.089018	0.0809389	0.0519236	0.0341442	0.0401809	0.0436362	0.0387218	0.0576947		0.0708369	0.0428756	0.605272	0.00812254		1.29033
TAG58:7-FA22:6	C22:6	C58:7	27.4025	0.0120052	0.0191614	0.0081921	0.0177887	0.0043395	0.00181898	0.0017313	0.0025971	0.00337817	0.00290879		0.0122974	0.00248687	0.202227	0.00839867		1.28698
PE(P-18:1/20:2)	C20:2	C18:1	24.5479	0.0418937	0.0179589	0.0361062	0.044999	0.0240149	0.0222437	0.00587025	0.013321	0.00810888	0.013459		0.0329945	0.0126006	0.381899	0.00871178		1.28328
TAG50:3-FA14:0	C14:0	C50:3	18.388	0.0248087	0.0269355	0.0119891	0.036028	0.0491231	0.000753981	0.00839698	0.000350403	0.0163994	0.00507222		0.0297769	0.00619461	0.208034	0.00874343		1.28291
PA(20:0/18:2)	C18:2	C20:0	10.1219	0.0227146	0.010212	0.0255037	0.0252824	0.012864	0.0128407	0.00448152	0.00446677	0.00671038	0.00681285		0.0193153	0.00706244	0.365639	0.00910617		1.27875
PG(18:0/16:1)	C16:1	C18:0	24.4279	0.028112	0.0239136	0.0416848	0.0472586	0.0157621	0.0147839	0.00925564	0.00909701	0.0133615	0.00955274		0.0313462	0.0112102	0.357624	0.00921354		1.27754
TAG55:7-FA22:6	C22:6	C55:7	25.3671	0.0018906	0.00351547	0.00262097	0.00508134	0.00220038	0.00187704	0.000871721	0.000444481	0.000653513	0.000842638		0.00306175	0.000937878	0.306321	0.00938456		1.27564
LPE(18:1)	C18:1		25.4332	0.0144012	0.0118546	0.014298	0.0209351	0.0153403	0.00647648	0.00573201	0.0121546	0.00715219	0.0113635		0.0153658	0.00857576	0.558105	0.00958303		1.27346
LPE(20:0)	C20:0		20.9867	0.00275601	0.00333658	0.00483896	0.00582419	0.00271675	0.00108501	0.000955723	0.00121421	0.00148249	0.00286022		0.0038945	0.00151953	0.390174	0.00997309		1.26926
TAG47:0-FA17:0	C17:0	C47:0	26.8527	0.00323365	0.00321301	0.00156429	0.0034289	0.0057265	0.00166967	0.0016852	0.000678188	1.71312e-05	0.000739348		0.00343327	0.000957907	0.279007	0.010005		1.26893
TAG49:0-FA17:0	C17:0	C49:0	27.414	0.006272	0.0077338	0.00452247	0.00822339	0.00670111	0.0039908	0.00399783	0.00413705	0.00521293	0.00175913		0.00669055	0.00381955	0.570887	0.0100344		1.26861
TAG52:5-FA18:3	C18:3	C52:5	22.9094	0.036063	0.027005	0.0211773	0.0598236	0.0309099	0.0140349	0.00729698	0.00549578	0.0199871	0.00878444		0.0349958	0.0111198	0.317748	0.0103774		1.26504
PG(18:1/20:2)	C20:2	C18:1	25.897	0.0162316	0.0134546	0.0299208	0.0280819	0.0167815	0.00628925	0.00855815	0.00620842	0.0132983	0.00998711		0.0208941	0.00886825	0.424439	0.0104838		1.26394
TAG47:0-FA16:0	C16:0	C47:0	22.1193	0.0326703	0.0279905	0.01029	0.0226598	0.0376436	0.0110851	0.00671144	0.00662916	0.016554	0.00521133		0.0262508	0.00923821	0.351921	0.0106818		1.26193
TAG52:5-FA14:0	C14:0	C52:5	25.1325	0.00611204	0.0142953	0.00572036	0.0184998	0.0154866	0.00423715	0.00327752	0.00204357	0.00496377	0.00148441		0.0120228	0.00320128	0.266267	0.010733		1.26141
TAG46:1-FA16:1	C16:1	C46:1	10.8041	0.0452211	0.0892722	0.0293431	0.0637817	0.0862334	0.0275762	0.0252148	0.0199278	0.0291323	0.0174895		0.0627703	0.0238681	0.380245	0.0108525		1.26021
PG(18:0/20:3)	C20:3	C18:0	18.4495	0.0145199	0.00808694	0.0116291	0.0146401	0.00818645	0.00938071	0.00181159	0.00572246	0.00521082	0.00295304		0.0114125	0.00501572	0.439494	0.011055		1.2582
LPC(P-20:5)	C20:5		27.1094	0.00296076	0.00193558	0.00355297	0.00374898	0.00147419	0.000742825	0.00100777	0.00110264	0.000608666	0.00194731		0.0027345	0.00108184	0.395627	0.0111513		1.25725
TAG52:5-FA20:4	C20:4	C52:5	22.8144	0.0788132	0.121916	0.0549058	0.156494	0.0523009	0.0260258	0.0231518	0.0203226	0.0382532	0.0216122		0.092886	0.0258731	0.278547	0.0113121		1.25569
TAG58:7-FA18:1	C18:1	C58:7	29.3084	0.0156515	0.027111	0.0152772	0.0387036	0.00853538	0.00422127	0.00296974	0.00108107	0.00638071	0.0022603		0.0210557	0.00338262	0.160651	0.0113415		1.2554
TAG56:5-FA18:2	C18:2	C56:5	13.2448	0.00222241	0.0042419	0.00484895	0.00778932	0.0046	0.00204703	0.000495579	0.000633645	0.00306516	0.000804992		0.00474052	0.00140928	0.297284	0.0115043		1.25383
TAG46:1-FA18:0	C18:0	C46:1	25.0048	0.00676569	0.0102848	0.00863876	0.0123538	0.0231176	0.0017228	0.0016919	0.00155004	0.00549402	0.00235831		0.0122321	0.00256341	0.209564	0.011574		1.25317
TAG55:5-FA18:1	C18:1	C55:5	20.6462	0.0018214	0.00116086	0.00107886	0.00337153	0.00155513	0.000507647	0.000235664	0.00017875	0.000804073	0.00022789		0.00179756	0.000390805	0.217409	0.0116369		1.25257
TAG52:1-FA18:1	C18:1	C52:1	17.7776	0.126359	0.0957678	0.0885399	0.0972641	0.126866	0.0721573	0.0157048	0.0315697	0.0900359	0.0664414		0.10696	0.0551818	0.515913	0.0117043		1.25193
TAG56:7-FA20:4	C20:4	C56:7	28.4988	0.029976	0.0483248	0.0281879	0.0831552	0.0240642	0.0070242	0.00718588	0.00621258	0.00913986	0.00643198		0.0427416	0.0071989	0.168428	0.0117175		1.2518
TAG56:8-FA22:5	C22:5	C56:8	27.3788	0.0101177	0.0156579	0.00880544	0.0254808	0.00925946	0.0043248	0.00244094	0.000782172	0.00639685	0.00160785		0.0138643	0.00311052	0.224356	0.0117566		1.25143
TAG53:4-FA20:4	C20:4	C53:4	16.148	0.00277602	0.0065032	0.00384601	0.0097951	0.00478855	0.000591412	0.000314693	0.000893188	0.00313311	0.00128237		0.00554178	0.00124295	0.224288	0.0117815		1.2512
PE(P-18:0/18:2)	C18:2	C18:0	27.3093	0.228012	0.0911663	0.193006	0.246783	0.0599041	0.0676333	0.0204571	0.0400803	0.0420658	0.0307474		0.163774	0.0401968	0.24544	0.0119496		1.24962
PA(20:0/16:1)	C16:1	C20:0	24.0039	0.0544981	0.0266148	0.0643135	0.059281	0.0239149	0.0169492	0.0141692	0.0096223	0.0268855	0.0162751		0.0457245	0.0167803	0.366986	0.0120859		1.24835
TAG60:10-FA22:6	C22:6	C60:10	10.3853	0.00990344	0.0163979	0.0105901	0.0234863	0.00536478	0.00252079	0.00358556	0.00241578	0.00417216	0.00234479		0.0131485	0.00300782	0.228757	0.0121569		1.24769
PG(18:1/20:4)	C20:4	C18:1	26.2971	0.387648	0.261708	0.525733	0.609111	0.260977	0.262973	0.103368	0.107049	0.202808	0.139142		0.409036	0.163068	0.398664	0.0122054		1.24725
CE(20:3)	C20:3	CE(20:3)	29.5996	0.00692994	0.0112318	0.00448109	0.00763869	0.0054859	0.00296771	0.000128812	0.00143762	0.00533259	0.00270018		0.00715349	0.00251338	0.35135	0.012484		1.2447
TAG52:3-FA20:3	C20:3	C52:3	18.3227	0.0612714	0.0916625	0.0363067	0.110894	0.0566128	0.0240739	0.0197002	0.0209759	0.0422331	0.0281358		0.0713494	0.0270238	0.378752	0.0127482		1.24233
TAG56:6-FA18:2	C18:2	C56:6	28.129	0.00968231	0.0235017	0.0104304	0.0217962	0.00670474	0.00311075	0.00406071	0.00221519	0.00492861	0.00283691		0.0144231	0.00343043	0.237843	0.0130439		1.23971
TAG52:3-FA18:3	C18:3	C52:3	26.7171	0.00612028	0.00600599	0.0167711	0.0236902	0.0175183	0.00407326	0.0046953	0.000958368	0.00248255	0.00191483		0.0140212	0.00282486	0.201471	0.0131872		1.23846
TAG56:7-FA16:0	C16:0	C56:7	28.8516	0.0136457	0.039554	0.0152249	0.0353759	0.015291	0.00596033	0.00874597	0.00397192	0.00600247	0.0044714		0.0238183	0.00583042	0.244787	0.0132487		1.23792
PG(20:0/18:1)	C18:1	C20:0	21.8061	0.0129987		0.0124036	0.0117292	0.00322429	0.00595052	0.0013274	0.00268251	0.00378763	0.00320126		0.0100889	0.00338986	0.335998	0.0186358		1.23788
TAG50:4-FA20:4	C20:4	C50:4	19.6942	0.0417466	0.0688482	0.0257287	0.0827481	0.0334227	0.0227475	0.0208173	0.0119762	0.0128249	0.00529872		0.0504989	0.0147329	0.291747	0.0133685		1.23688
TAG46:1-FA14:0	C14:0	C46:1	25.594	0.0562159	0.0874786	0.0437017	0.0661802	0.113687	0.0320166	0.0465146	0.0316398	0.0282915	0.0253377		0.0734527	0.03276	0.446002	0.0133963		1.23664
PS(18:0/18:3)	C18:3	C18:0	28.8346	0.00787192		0.0193448	0.0132659	0.00949439	0.00725342	0.00392183	0.00377631	0.00716437	0.00332334		0.0124942	0.00508785	0.407216	0.0191773		1.23432
LPC(O-18:0)	CO-18:0		22.9203	0.00860426	0.00613021	0.00851988	0.0124445	0.00672047	0.00429055	0.00315912	0.00354318	0.00418653	0.00696026		0.00848387	0.00442793	0.521923	0.0136728		1.23428
TAG52:6-FA16:1	C16:1	C52:6	27.8019	0.00333604	0.00986793	0.00520128	0.016521	0.00896591	0.0020038	0.002216	0.000720223	0.00183338	0.00111822		0.00877843	0.00157832	0.179796	0.0138134		1.23309
PA(20:0/20:4)	C20:4	C20:0	28.3185	1.11337	0.505616	1.26758	1.18885	0.562013	0.693431	0.283749	0.197023	0.225613	0.327543		0.927485	0.345472	0.372482	0.0140228		1.23133
TAG58:6-FA22:5	C22:5	C58:6	25.6542	0.01344	0.0151541	0.0115215	0.029015	0.0127237	0.00372457	0.00436735	0.00161337	0.0110399	0.00507414		0.0163709	0.00516387	0.315431	0.0140425		1.23116
TAG54:3-FA18:3	C18:3	C54:3	28.6644	0.00108573	0.00132241	0.000385841	0.00160563	0.00197563	0.000131994	0.000244835	0.000350456	0.000805343	0.00029181		0.00127505	0.000364888	0.286176	0.0141319		1.23042
LPC(O-16:1)	CO-16:1		27.7494	0.000815765	0.00126922	0.00136615	0.00193661	0.00123724	0.000618891	0.000674595	0.000937064	0.000582774	0.000821486		0.001325	0.000726962	0.548652	0.0142003		1.22985
PA(18:0/18:1)	C18:1	C18:0	18.8294	1.18295	0.555114	1.16316	0.972004	0.400799	0.308899	0.232117	0.260411	0.543483	0.284867		0.854804	0.325955	0.381322	0.0142406		1.22952
TAG54:6-FA16:0	C16:0	C54:6	29.3432	0.0383172	0.0917966	0.0244485	0.0777692	0.0318567	0.0161615	0.0167209	0.0110858	0.00175598	0.00477983		0.0528376	0.0101008	0.191167	0.0144377		1.2279
TAG44:1-FA18:1	C18:1	C44:1	29.9988	0.0198908	0.019954	0.0246765	0.0320167	0.011001	0.0103172	0.00249368	0.00983194	0.0152541	0.00750066		0.0215078	0.0090795	0.422149	0.014722		1.22559
TAG60:11-FA22:5	C22:5	C60:11	24.173	0.0134044	0.0153551	0.00562057	0.0224833	0.00543415	0.00398951	0.0027115	0.00168518	0.00204372	0.00215545		0.0124595	0.00251707	0.20202	0.0152399		1.22146
LPC(P-22:6)	C22:6		28.3609	0.000595654	0.000984102	0.000821261	0.00125263	0.00070965	0.000341457	0.000198349	0.000221073	0.000269832	0.00082534		0.00087266	0.00037121	0.425378	0.0152792		1.22115
PE(16:0/18:2)	C18:2	C16:0	20.5292	0.086921	0.0406397	0.0965218	0.0895063	0.0479228	0.0448824	0.0129138	0.0323859	0.0372614	0.0375939		0.0723023	0.0330075	0.456521	0.015357		1.22054
TAG50:5-FA20:4	C20:4	C50:5	25.2534	0.0172852	0.0068714	0.00604829	0.0121882	0.00555271	0.00344661	0.00378466	0.00125709	0.00227783	0.00171847		0.00958917	0.00249693	0.260391	0.0154199		1.22005
TAG56:6-FA22:5	C22:5	C56:6	25.5794	0.112057	0.148811	0.10196	0.260177	0.0653614	0.0230481	0.0477791	0.0015592	0.0604989	0.0219971		0.137673	0.0309765	0.225	0.0157895		1.21718
TAG54:7-FA16:1	C16:1	C54:7	26.9112	0.0101365	0.00964249	0.00758834	0.019788	0.00883487	0.00502376	0.00434842	0.00491962	0.00530137	0.0014093		0.011198	0.00420049	0.37511	0.0161336		1.21456
TAG56:8-FA16:0	C16:0	C56:8	25.8981	0.00702303	0.00962093	0.00630669	0.0152403	0.0025561	0.00326219	0.000434186	0.00109385	0.00125468	0.00203663		0.0081494	0.00161631	0.198335	0.0163512		1.21292
TAG51:2-FA18:2	C18:2	C51:2	26.6639	0.00584324	0.0073235	0.00499629	0.00773864	0.00115287	0.00017958	0.000976565	0.000431327	0.00420682	0.000109017		0.00541091	0.00118066	0.2182	0.0167888		1.20966
DCER(24:0)	C24:0	DCER(24:0)	25.7952	0.00351085	0.00260221	0.00169032	0.00155435	0.00141208	0.00171789	0.000325613	0.000361445	0.000415009	0.000775445		0.00215396	0.00071908	0.333841	0.0167962		1.20961
TAG52:3-FA20:1	C20:1	C52:3	28.3299	0.0026724	0.00414378	0.00194254	0.000189553	0.00301279	3.78014e-05	0.000636924	0.000711503	0.000123575	0.000413959		0.00239221	0.000384752	0.160835	0.0170281		1.20791
TAG53:5-FA20:4	C20:4	C53:5	29.0532	0.00408079	0.0105397	0.00573342	0.00993897	0.00252566	0.00262142	0.00159642	0.00101701	0.00211165	0.00134496		0.00656372	0.00173829	0.264834	0.0172469		1.20632
TAG56:8-FA20:4	C20:4	C56:8	23.4591	0.0157089	0.0559429	0.053272	0.0864443	0.0267249	0.0123886	0.00853907	0.00716109	0.0149689	0.00875706		0.0476186	0.0103629	0.217624	0.0173321		1.20571
TAG50:4-FA18:2	C18:2	C50:4	28.7542	0.00879221	0.0310666	0.0132006	0.0324479	0.0164418	0.00476737	0.00770708	0.00423924	0.00850569	0.00347196		0.0203898	0.00573827	0.281428	0.0173992		1.20523
TAG52:5-FA16:0	C16:0	C52:5	26.6595	0.035674	0.0489146	0.0159308	0.0683332	0.0431727	0.0250473	0.0104264	0.00834831	0.0212898	0.00960172		0.0424051	0.0149427	0.35238	0.0175462		1.20417
TAG56:7-FA18:3	C18:3	C56:7	20.2889	0.00296073	0.00658211	0.00492838	0.0122315	0.00365186	0.0012478	0.00026202	0.000517312	0.00196615	0.00136408		0.00607091	0.00107147	0.176493	0.0180523		1.20059
SM(18:0)	C18:0	SM(18:0)	4.41785	0.800724	0.647694	0.652886	0.593909	0.661871	0.920195	0.743173	0.848512	0.76459	0.780403		0.671417	0.811375	1.20845	0.0181757		1.19973
TAG52:5-FA20:3	C20:3	C52:5	12.3133	0.00473626	0.00942108	0.00415937	0.012665	0.00943045	0.00354168	0.00430615	0.00167317	0.00416156	0.00171707		0.00808244	0.00307993	0.381064	0.0187207		1.19597
TAG51:2-FA17:0	C17:0	C51:2	17.4881	0.00511309	0.0082325	0.00355157	0.0167813	0.0144122	0.00309844	0.00159284	0.00179967	0.00172249	0.00215953		0.00961812	0.00207459	0.215696	0.0197196		1.18927
TAG58:9-FA22:6	C22:6	C58:9	21.8955	0.00831293	0.0245894	0.0129753	0.030625	0.00637838	0.00323033	0.0027409	0.00272377	0.00303566	0.00248771		0.0165762	0.00284368	0.171552	0.0197627		1.18899
PE(18:0/22:4)	C22:4	C18:0	25.648	0.372313	0.190327	0.481049	0.295249	0.223924	0.1696	0.100124	0.0937668	0.209248	0.165727		0.312572	0.147693	0.472508	0.0200089		1.18737
PA(18:0/20:0)	C20:0	C18:0	16.613	0.00810194	0.00403473	0.0099108	0.0091264	0.00393102	0.00420849	0.0022315	0.00304446	0.0038821	0.00258972		0.00702098	0.00319125	0.454531	0.0203436		1.1852
PC(O-16:0/18:0)	C18:0	C16:0	23.5988	0.772755	0.705483	0.732921	0.927763	0.902729	0.608926	0.735883	0.560405	0.680659	0.671607		0.80833	0.651496	0.805978	0.0204205		1.18471
PE(P-18:0/16:0)	C16:0	C18:0	23.96	1.6006	0.629037	1.60781	1.07439	0.676743	0.58657	0.287517	0.564965	0.597129	0.330851		1.11772	0.473406	0.423548	0.0204609		1.18445
TAG49:0-FA18:0	C18:0	C49:0	28.3616	0.0066823	0.00456119	0.0013122	0.00363191	0.0035863	0.00222794	0.00112973	0.000385205	0.00162591	0.00120695		0.00395478	0.00131515	0.332546	0.0207012		1.18291
PG(16:0/16:1)	C16:1	C16:0	11.4491	0.0715069	0.0767659	0.134373	0.0925451	0.0576206	0.0649847	0.0396524	0.0338353	0.0399677	0.0497163		0.0865624	0.0456313	0.527149	0.0209672		1.18122
TAG56:6-FA18:1	C18:1	C56:6	17.3326	0.0194307	0.0605312	0.038617	0.0765259	0.0313691	0.0173872	0.0151131	0.0120967	0.0208759	0.0116863		0.0452948	0.0154319	0.340698	0.0210063		1.18098
PE(P-18:0/18:1)	C18:1	C18:0	26.4956	0.334145	0.138973	0.394159	0.32908	0.156538	0.176707	0.0620735	0.0970888	0.103421	0.130133		0.270579	0.113885	0.420893	0.0213938		1.17855
TAG60:11-FA22:6	C22:6	C60:11	29.6038	0.00890328	0.0170481	0.00570839	0.0249822	0.00715131	0.00236278	0.00154346	0.00337751	0.002196	0.00242642		0.0127587	0.00238123	0.186637	0.0215485		1.17759
SM(24:0)	C24:0	SM(24:0)	10.3924	0.348285	0.389303	0.348589	0.450244	0.315969	0.369895	0.153174	0.213255	0.200597	0.285148		0.370478	0.244414	0.659725	0.0216581		1.17691
Carnitine_C10	C10	C10	21.0873	0.0326156	0.0254818	0.0405528	0.038639	0.0281311	0.0282204	0.0904498	0.0685865	0.0591918	0.0682287		0.0330841	0.0629354	1.90229	0.0217192		1.17653
TAG47:2-FA16:1	C16:1	C47:2	27.4297	0.00515568	0.00511447	0.00265419	0.0131476	0.00803438	0.00225908	0.00154386	0.000513095	0.00218015	0.00185169		0.00682126	0.00166957	0.24476	0.022343		1.17273
TAG56:6-FA18:0	C18:0	C56:6	28.769	0.00679364	0.0139641	0.00666827	0.0213935	0.00636953	0.00277066	0.00175998	0.00233996	0.00363029	0.00275978		0.0110378	0.00265213	0.240277	0.0224186		1.17227
PE(18:1/20:4)	C20:4	C18:1	25.8212	0.311368	0.140463	0.434426	0.288844	0.181062	0.166527	0.0733295	0.109044	0.143385	0.0966583		0.271233	0.117789	0.434272	0.0225762		1.17132
PG(18:0/22:5)	C22:5	C18:0	23.1394		0.00451827	0.0142394	0.0176271	0.00528945	0.00348601		0.00219548	0.0017007	0.00118233		0.0104186	0.00214113	0.205511	0.0459652		1.17096
PG(18:2/20:3)	C20:3	C18:2	26.7054	0.023032	0.0179845	0.0439374	0.0493282	0.0269176	0.0162874	0.00799467	0.0134799	0.015052	0.0189085		0.0322399	0.0143445	0.44493	0.0228547		1.16966
PC(14:0/20:4)	C20:4	C14:0	20.2946	0.00398334	0.00285362	0.00587363	0.00429127	0.00575099	0.00213833	0.00281532	0.00357448	0.00296194	0.00264656		0.00455057	0.00282732	0.621312	0.0229902		1.16885
LPG(18:0)	C18:0		27.2752	0.0020436	0.00172248		0.00262263	0.00153153	0.000742275	0.00158666	0.00157045	0.00103015	0.00125342		0.00198006	0.00123659	0.624522	0.0319795		1.16445
PE(P-18:0/20:3)	C20:3	C18:0	24.3906	0.405866	0.210564	0.617897	0.440909	0.222045	0.25974	0.0932585	0.133224	0.12983	0.164491		0.379456	0.156109	0.411401	0.0245283		1.15994
TAG58:9-FA18:2	C18:2	C58:9	29.714	0.00361783	0.00485179	0.00133968	0.00468949	0.000660119	0.00121085	0.00087576	5.48571e-05	0.0004366	0.000337742		0.00303178	0.000583162	0.19235	0.024643		1.15929
PS(16:0/18:1)	C18:1	C16:0	24.1328	0.297846	0.117833	0.326556	0.25142	0.126684	0.122589	0.0720696	0.123024	0.112283	0.0708365		0.224068	0.10016	0.44701	0.0246451		1.15928
PA(20:0/22:5)	C22:5	C20:0	26.8501	0.124075	0.0565004	0.197547	0.10612	0.0815401	0.075313	0.0211116	0.0416498	0.0402683	0.034066		0.113157	0.0424818	0.375425	0.0246622		1.15918
PE(18:0/20:2)	C20:2	C18:0	19.7769	0.0658662	0.0213483	0.0612704	0.059775	0.0263757	0.0303197	0.0130387	0.0165162	0.0187074	0.0203284		0.0469271	0.0197821	0.421549	0.0257741		1.153
PE(18:0/22:6)	C22:6	C18:0	29.4058	0.0989942	0.0553586	0.0861585	0.109423	0.0551635	0.0734694	0.0366825	0.0432923	0.0390107	0.0214044		0.0810196	0.0427719	0.52792	0.0259569		1.152
TAG56:8-FA20:5	C20:5	C56:8	27.7166	0.00150509	0.00570525	0.00164819	0.00428542	0.00229504	0.00143509	0.000988516	0.000404593	0.000724843	0.000440899		0.0030878	0.000798788	0.258692	0.0264714		1.14922
TAG52:5-FA22:5	C22:5	C52:5	23.446	0.0258625	0.0453096	0.0319679	0.0723384	0.0149058	0.0137859	0.0137734	0.0107892	0.0115395	0.00452412		0.0380768	0.0108824	0.285801	0.0264714		1.14921
PE(P-18:2/20:4)	C20:4	C18:2	16.1335	0.0668178	0.0314246	0.0740265	0.0619816	0.0366641	0.0303371	0.0216166	0.0292202	0.0401837	0.0274542		0.0541829	0.0297624	0.549294	0.026518		1.14896
TAG56:5-FA16:0	C16:0	C56:5	26.0149	0.0164765	0.048761	0.0314814	0.0843357	0.0268748	0.00840104	0.007008	0.00719901	0.0151381	0.00777132		0.0415859	0.00910349	0.218908	0.026685		1.14807
PE(18:0/22:5)	C22:5	C18:0	28.7717	3.91695	1.5135	3.48838	3.07666	0.998728	0.941204	0.635071	1.23199	1.4599	0.746983		2.59884	1.00303	0.385952	0.0268687		1.14709
PE(O-18:0/20:5)	C20:5	C18:0	20.3291	0.0642538	0.0222524	0.0465003	0.0592078	0.0332908	0.0366973	0.011325	0.0158679	0.0251036	0.0126467		0.045101	0.0203281	0.450724	0.0269522		1.14664
PG(20:0/18:2)	C18:2	C20:0	25.3421			0.00584239				0.00331094	0.00265715	0.00347971	0.00198891		0.00584239	0.00285918	0.489385	#DIV/0!		1.14519
TAG48:4-FA20:4	C20:4	C48:4	22.3459	0.00708169	0.0133739	0.00446868	0.0274045	0.0231156	0.00120128	0.00173862	0.00182569	0.00724644	0.0016858		0.0150889	0.00273957	0.181562	0.0275048		1.14373
LPC(20:2)	C20:2		23.8276	0.00218244	0.00144899	0.00154836	0.00243655	0.00235703	0.000711701	0.00107147	0.001323	0.00143461	0.00177293		0.00199467	0.00126274	0.633058	0.0279537		1.14139
TAG48:2-FA16:1	C16:1	C48:2	18.9324	0.0486079	0.134306	0.0930543	0.166665	0.10274	0.0526255	0.0599138	0.055827	0.0587411	0.0523057		0.109075	0.0558826	0.512333	0.0284826		1.13867
TAG48:4-FA18:3	C18:3	C48:4	21.5658	0.00472042	0.00525968	0.00156096	0.00546843	0.00426667	0.0010897	0.00249576	0.0033563	0.00228264	0.000888701		0.00425523	0.00202262	0.475326	0.0291995		1.13503
LPE(18:0)	C18:0		18.8854	0.673317	0.8081	0.756474	1.65681	0.688586	0.42225	0.368963	0.395092	0.524153	0.373865		0.916657	0.416865	0.454766	0.0293614		1.13422
TAG44:1-FA16:1	C16:1	C44:1	27.1753	0.00813022	0.0108419	0.000496422	0.0135259	0.0118473	0.00308977	0.00186711	0.00208539	0.00403721	0.00298809		0.00896835	0.00281351	0.313716	0.029361		1.13422
TAG58:5-FA18:1	C18:1	C58:5	27.1251	0.00117244	0.0105401	0.00959469	0.0207056	0.00615828	0.00230164	0.000285203	1.81497e-05	0.000536951	0.00211465		0.00963423	0.00105132	0.109123	0.0298003		1.13203
TAG58:9-FA22:5	C22:5	C58:9	26.2749	0.0202514	0.0336371	0.0155629	0.0551241	0.00664965	0.0047622	0.00416542	0.00224925	0.00573702	0.00288121		0.026245	0.00395902	0.150848	0.0299422		1.13132
CE(22:4)	C22:4		28.2445	0.000964883	0.00232846	0.00143815	0.00140688	0.00136808	0.000953927	0.000247314	0.000444898	0.000994923	0.00114684		0.00150129	0.000757581	0.50462	0.0304816		1.12867
TAG54:5-FA16:0	C16:0	C54:5	14.5664	0.0648999	0.0984002	0.0863072	0.154481	0.0149465	0.0209398	0.0256989	0.0188839	0.0336118	0.0200763		0.083807	0.0238421	0.284489	0.0305479		1.12835
PE(P-18:0/16:1)	C16:1	C18:0	27.467	0.514495	0.25631	0.392676	0.615689	0.251559	0.32975	0.133193	0.162379	0.21571	0.138002		0.406146	0.195807	0.482109	0.0306451		1.12788
PC(O-16:0/22:5)	C22:5	C16:0	27.3989	0.00333918	0.00310603	0.00443246	0.00600013	0.00475414	0.000752815	0.00299837	0.0033161	0.003327	0.00166073		0.00432639	0.00241101	0.557279	0.0311547		1.12541
PA(18:0/20:2)	C20:2	C18:0	28.4769	0.0162745	0.00632511	0.0100882	0.0142687	0.00649168	0.00808422	0.00283519	0.00345465	0.00542623	0.00490346		0.0106896	0.00494075	0.462199	0.0316274		1.12315
Carnitine_C18	C18		17.4814	0.412407	0.793949	0.297716	0.364001	0.224338	0.205208	0.142982	0.10495	0.143454	0.192051		0.418482	0.157729	0.376907	0.0321702		1.12058
PC(O-18:0/16:1)	C16:1	C18:0	20.3375	0.00260296	0.000849431	0.00162576	0.00167042	0.00165163	0.000906591	0.000455498		0.0010846	0.000936147		0.00168004	0.000845709	0.503386	0.042479		1.11997
PA(18:0/18:2)	C18:2	C18:0	21.374	0.012103	0.00557444	0.0187867	0.0109677	0.0100341	0.00594994	0.0068663	0.00396452	0.00779978	0.00377594		0.0114932	0.00567129	0.493449	0.0337177		1.1134
TAG49:1-FA18:1	C18:1	C49:1	22.9875	0.023078	0.0221494	0.0248634	0.00172379	0.0251334	0.00078726	0.0105416	0.000349924	0.00994761	0.0108872		0.0193896	0.00650273	0.335372	0.0346256		1.1093
TAG48:2-FA14:0	C14:0	C48:2	20.6015	0.0788933	0.0407682	0.0383202	0.0661552	0.122288	0.0193696	0.0247257	0.0327234	0.0471899	0.0151293		0.0692851	0.0278276	0.401639	0.0346686		1.10911
SM(16:0)	C16:0		8.06491	1.31082	1.21394	1.31945	1.7414	1.29627	1.22386	0.586992	1.061	0.833129	1.22218		1.37638	0.985433	0.715962	0.0347612		1.10869
TAG50:3-FA18:1	C18:1	C50:3	29.8589	0.0450676	0.0550821	0.0317493	0.143066	0.109002	0.0320599	0.0200462	9.82576e-05	0.0341856	0.0192299		0.0767933	0.021124	0.275076	0.0351842		1.10681
TAG54:2-FA18:1	C18:1	C54:2	23.7439	0.0633738	0.128672	0.0289599	0.191816	0.171025	0.0238099	0.0184925	0.00957894	0.0734654	0.0406591		0.11677	0.0332011	0.284331	0.0352474		1.10653
TAG54:3-FA20:2	C20:2	C54:3	21.3479	0.0132323	0.00212003	0.0180469	0.0363757	0.0186984	0.00660244	0.00739074	0.000493028	0.000851482	0.000604287		0.0176947	0.00318839	0.18019	0.035658		1.10472
PE(18:1/22:6)	C22:6	C18:1	19.7503	0.0957079	0.0424774	0.0850874	0.0697782	0.0281885	0.0398568	0.0123569	0.0305598	0.0355364	0.0327954		0.0642479	0.0302211	0.470382	0.0363754		1.10159
TAG56:6-FA22:4	C22:4	C56:6	16.446	0.0157722	0.0265262	0.000646369	0.0294445	0.0145136	0.00327813	0.0043892	0.00189184	0.00855847	0.00332807		0.0173806	0.00428914	0.246778	0.0366167		1.10055
PE(16:0/20:4)	C20:4	C16:0	21.2406	0.679341	0.253724	0.662725	0.632757	0.302411	0.225725	0.23153	0.31314	0.320699	0.237449		0.506192	0.265708	0.524917	0.0367653		1.09991
PE(18:1/20:2)	C20:2	C18:1	20.8905	0.158702	0.0863105	0.227801	0.179064	0.0790397	0.116914	0.0408573	0.0615296	0.0621259	0.0613274		0.146183	0.0685509	0.468937	0.0367751		1.09987
TAG44:0-FA16:0	C16:0	C44:0	28.8456	0.0730931	0.0253634	0.0336898	0.079405	0.0325302	0.0161775	0.0185545	0.0172271	0.0308436	0.0149579		0.0488163	0.0195521	0.400525	0.0368123		1.09971
TAG56:3-FA16:0	C16:0	C56:3	29.5709	0.00100555	0.00582999	0.000821346	0.00439419	0.00406001	0.00105837	0.000537656	0.000569053	0.000990896	0.000496384		0.00322222	0.000730471	0.226698	0.0368656		1.09948
TAG56:8-FA22:6	C22:6	C56:8	18.9342	0.0232952	0.0575557	0.0236839	0.0846524	0.024038	0.0140259	0.0128709	0.00770073	0.015364	0.00760712		0.042645	0.0115137	0.269989	0.0373736		1.09731
TAG48:3-FA16:1	C16:1	C48:3	27.376	0.0096692	0.0124347	0.0141445	0.0210533	0.011988	0.00806576	0.0128316	0.00459303	0.00853911	0.00468962		0.0138579	0.00774383	0.558801	0.0376516		1.09613
TAG56:6-FA16:0	C16:0	C56:6	12.8267	0.022854	0.0517793	0.0300026	0.0828102	0.0230914	0.0127371	0.0142498	0.00339537	0.0215593	0.0117302		0.0421075	0.0127344	0.302425	0.0378984		1.09508
TAG52:4-FA16:1	C16:1	C52:4	23.2609	0.00165401	0.0429416	0.0308173	0.0627358	0.059286	0.0140226	0.0104102	0.00587784	0.0170417	0.0107023		0.0394869	0.0116109	0.294045	0.037951		1.09486
PE(P-16:0/20:4)	C20:4	C16:0	21.6558	0.19765	0.112123	0.262567	0.263911	0.0904682	0.097964	0.0567641	0.0894625	0.129228	0.0775186		0.185344	0.0901874	0.486595	0.0382834		1.09347
PG(18:0/20:4)	C20:4	C18:0	16.2604	0.154961	0.0713909	0.161627	0.163776	0.0615402	0.0715567	0.0273893	0.0624247	0.0940265	0.0373582		0.122659	0.0585511	0.477348	0.0387461		1.09154
PC(16:0/20:2)	C20:2	C16:0	27.6707	0.00153325	0.000501158	0.000346228	0.00106898	0.00105594	0.000354122	0.00040628	0.000493901	0.000104586	0.000387402		0.00090111	0.000349258	0.387587	0.0392168		1.08959
TAG54:6-FA20:3	C20:3	C54:6	20.2474	0.00484268	0.00737685	0.00437131	0.0146666	0.00583342	0.00318793	0.00161414	0.00234078	0.00424603	0.00177723		0.00741818	0.00263322	0.354969	0.0393853		1.0889
PAF_C16	C16		11.4703	0.894159	0.923482	0.535774	0.818154	0.496569	0.481194	0.412659	0.55245	0.325996	0.61844		0.733628	0.478148	0.651759	0.0397537		1.08739
PE(18:0/20:3)	C20:3	C18:0	22.2705	1.11608	0.599326	1.91481	1.808	0.751677	0.74288	0.39876	0.537186	0.635037	0.512376		1.23798	0.565248	0.45659	0.0400405		1.08622
PA(20:0/18:1)	C18:1	C20:0	20.1703	0.143069	0.063281	0.153309	0.158599	0.0766658	0.0890573	0.0395706	0.0607059	0.0825933	0.0514017		0.118985	0.0646658	0.54348	0.0409325		1.08263
DAG(16:0/18:2)	C18:2	C16:0	27.8651	0.00535796	0.024204	0.00655038	0.0301247	0.0152558	0.00445567	0.00400284	0.00737196	0.00300564	0.00290878		0.0162986	0.00434898	0.266832	0.041037		1.08221
PE(18:1/20:3)	C20:3	C18:1	26.1076	0.0686742	0.0491051	0.109574	0.0934177	0.0516516	0.0621442	0.0301653	0.0400877	0.0384715	0.0442645		0.0744846	0.0430266	0.577658	0.0411786		1.08164
PC(18:1/22:5)	C22:5	C18:1	17.3907	0.000631366	0.000701857	0.00116547	0.00143931	0.000678839	0.000594016	0.000254085	0.000211702	0.000803311	0.000387382		0.000923368	0.000450099	0.487454	0.0417133		1.07952
PE(O-18:1/18:2)	C18:2	C18:1	22.4655	0.105195	0.0658428	0.0915263	0.168833	0.139589	0.0483872	0.063158	0.0570333	0.0759107	0.0899658		0.114197	0.066891	0.58575	0.0417234		1.07948
PS(18:0/18:1)	C18:1	C18:0	25.5032	0.961879	0.377581	0.832825	0.583673	0.351367	0.432906	0.256919	0.285814	0.363497	0.243523		0.621465	0.316532	0.509332	0.0424591		1.07659
TAG58:8-FA20:4	C20:4	C58:8	15.0832	0.01898	0.0568973	0.0248671	0.104627	0.025249	0.00136182	0.00723674	0.00607214	0.0131584	0.00850257		0.046124	0.00726633	0.157539	0.0430661		1.07423
TAG52:4-FA16:0	C16:0	C52:4	20.2786	0.0936198	0.0594419	0.0975194	0.153939	0.00259059	0.00133908	0.0363239	0.0292121	0.000526057	0.0284787		0.081422	0.019176	0.235513	0.0435255		1.07246
PG(18:0/18:2)	C18:2	C18:0	24.0494	0.0321952	0.0190525	0.0327781	0.0537975	0.02056	0.0216755	0.00815258		0.0165827	0.011837		0.0316767	0.0145619	0.459705	0.0566846		1.06991
PS(16:0/18:2)	C18:2	C16:0	29.0698	0.0110953	0.0050068	0.0166489	0.0174996	0.00736504	0.00660055	0.0035952		0.00517718	0.00472511		0.0115231	0.00502451	0.436037	0.056781		1.0696
PE(P-18:0/18:0)	C18:0	C18:0	13.0654	0.033456	0.0181671	0.02283	0.0554325	0.0268105	0.0210543	0.00498519	0.00800904	0.0142413	0.0212464		0.0313392	0.0139073	0.443765	0.0443847		1.06919
PE(18:0/20:1)	C20:1	C18:0	25.1391	0.172075	0.0589203	0.158864	0.204144	0.0849446	0.109133	0.051955	0.0366688	0.0656381	0.0585298		0.135789	0.064385	0.474153	0.0444268		1.06903
PE(P-18:0/20:2)	C20:2	C18:0	17.5779	0.0533991	0.0318919	0.114341	0.0748885	0.0318929	0.0313552	0.020117	0.0155633	0.0296369	0.0223871		0.0612827	0.0238119	0.388558	0.0446643		1.06813
TAG54:4-FA20:1	C20:1	C54:4	20.073	0.00141257	0.000626083	0.00274255	0.00170488	0.0044697	0.000435223	0.000455501	0.000605146	0.00092786	0.000583746		0.00219116	0.000601495	0.27451	0.0447429		1.06783
CE(22:5)	C22:5		18.3542	0.0203535	0.0152949	0.0142105	0.0408493	0.000128071	0.000218014	0.00231877	0.00467519	1.30785e-05	0.00448454		0.0181672	0.00234192	0.128909	0.0449466		1.06707
PE(16:0/20:5)	C20:5	C16:0	26.9021	0.00315728	0.00421558	0.00449212	0.00422894	0.00263765	0.00340156	0.00314299	0.00260303	0.00228078	0.00156483		0.00374631	0.00259864	0.693652	0.0453582		1.06552
PE(P-16:0/18:0)	C18:0	C16:0	21.3515	0.213852	0.108527	0.15345	0.279264	0.0763476	0.116124	0.0598861	0.0857634	0.0562756	0.0629895		0.166288	0.0762077	0.458287	0.0459608		1.06328
PE(P-18:1/16:1)	C16:1	C18:1	10.0686	0.00961534	0.013334	0.0163076	0.0152778	0.00811904	0.0129087	0.00310508	0.00698445	0.00569291	0.00733098		0.0125308	0.00720443	0.574939	0.0461559		1.06256
PE(P-16:0/20:5)	C20:5	C16:0	11.9727	0.0201031	0.00608	0.0279119	0.0152481	0.0114339	0.00908147	0.00428874	0.00585633	0.0104018	0.00497056		0.0161554	0.00691977	0.428325	0.0461751		1.06249
PE(O-18:0/18:2)	C18:2	C18:0	28.9549	0.0219069	0.0128766	0.0289697	0.0464099	0.0130316	0.0126922	0.00283124	0.00695622	0.0154545	0.00738824		0.024639	0.00906448	0.367892	0.0461866		1.06245
CE(18:2)	C18:2		16.8074	0.0118887	0.0205568	0.00765461	0.0225895	0.00629339	0.00912933	0.00270957	0.0026514	0.00709289	0.00580848		0.0137966	0.00547833	0.397078	0.0472948		1.05839
PA(18:0/20:3)	C20:3	C18:0	23.5851	0.213877	0.109586	0.332255	0.377434	0.14636	0.155058	0.0873594	0.102656	0.0570273	0.137098		0.235902	0.10784	0.457137	0.0473944		1.05803
TAG54:1-FA18:1	C18:1	C54:1	21.994	0.00807118	0.000382206	0.00821736	0.0209416	0.0289	0.00416806	0.00160951	3.702e-05	0.00020686	0.000139493		0.0133025	0.00123219	0.0926284	0.0477549		1.05672
PG(16:0/18:2)	C18:2	C16:0	26.5941	0.0780247	0.113471	0.177327	0.180906	0.0738308	0.0973436	0.0380599	0.0579703	0.0794319	0.0541966		0.124712	0.0654004	0.524412	0.0482077		1.0551
TAG56:3-FA18:0	C18:0	C56:3	22.2482	0.000790427	0.00136854	0.00306895	0.00529523	0.00147994	0.000120777	0.000428796	0.00107917	0.000473	0.000220306		0.00240062	0.000464411	0.193455	0.048651		1.05351
TAG54:4-FA18:2	C18:2	C54:4	26.5982	0.027768	0.039845	0.046626	0.0718845	0.108733	0.0355747	0.0124187	0.00911041	0.0351506	0.0237102		0.0589713	0.0231929	0.393292	0.0487187		1.05327
PA(20:0/20:3)	C20:3	C20:0	15.135	0.0725358	0.0276758	0.0819107	0.0511	0.0304612	0.0426826	0.00939396	0.0152951	0.0267116	0.0274681		0.0527367	0.0243103	0.460974	0.0496428		1.05
PA(20:0/22:4)	C22:4	C20:0	22.4815	0.129058	0.0497853	0.148953	0.104011	0.0570995	0.0710131	0.0228834	0.0403334	0.0651745	0.0427728		0.0977814	0.0484354	0.495344	0.0497694		1.04955
TAG54:3-FA18:0	C18:0	C54:3	24.993	0.00299173	0.0455661	0.0488048	0.0457833	0.0051862	0.0124008	0.000393491	0.00868772	0.00204242	0.000983164		0.0296664	0.00490151	0.165221	0.0498991		1.0491
TAG52:4-FA22:4	C22:4	C52:4	10.4525	0.00829918	0.0145292	0.000328912	0.0292377	0.0149688	0.00387897	0.00242862	0.00325358	0.000339487	0.00252672		0.0134728	0.00248547	0.184481	0.050897		1.04562
PS(18:0/20:2)	C20:2	C18:0	19.5247	0.00892783	0.00842339	0.0228928	0.0203391	0.00751291	0.00809198	0.00316181	0.00467052	0.00641269	0.00682517		0.0136192	0.00583243	0.428251	0.051706		1.04284
PC(18:0/20:5)	C20:5	C18:0	26.5473		5.0079e-05			0.000150929	0.000156759	0.000150553	0.000210393				0.000100504	0.000172568	1.71703	0.206673		1.04234
Carnitine_C5	C5		8.32118	0.214725	0.270991	0.225347	0.220041	0.248139	0.20475	0.114746	0.118439	0.219548	0.220525		0.235849	0.175602	0.744551	0.0520552		1.04165
PE(16:0/20:1)	C20:1	C16:0	19.486	0.00892829	0.00698408	0.0155715	0.00823461	0.00383437	0.00454166	0.00247083	0.00533433		0.00278069		0.00871056	0.00378188	0.434171	0.0660396		1.0412
TAG54:0-FA16:0	C16:0	C54:0	20.1184	0.000209264	0.000382084	6.93514e-05	0.000314691	0.000319716	0.000163841	0.000118546	6.98678e-05	0.00015947	0.000135261		0.000259021	0.000129397	0.499563	0.0542571		1.03425
PE(P-18:0/20:4)	C20:4	C18:0	16.1221	10.1906	5.63089	14.4124	11.2685	3.32338	6.57625	3.05464	3.82654	4.85258	2.76523		8.96514	4.21505	0.47016	0.0544255		1.03369
PE(O-16:0/18:0)	C18:0	C16:0	20.1251	0.0284254	0.0110952	0.016233	0.0232835	0.0115872	0.0166221	0.00348706	0.00822028	0.00961727	0.00768317		0.0181249	0.00912598	0.503506	0.0544658		1.03356
TAG58:9-FA18:1	C18:1	C58:9	26.9602	0.00107595	0.00383706	0.00196946	0.00858495	0.00284615	0.00120557	0.000480515	0.000639321	0.000679581	0.000463578		0.00366271	0.000693714	0.189399	0.0546307		1.03301
TAG56:5-FA20:3	C20:3	C56:5	18.387	0.0126528	0.0112863	0.0111802	0.042989	0.0117691	0.00150636	0.00299274	0.00157871	0.00974041	0.00140765		0.0179755	0.00344518	0.19166	0.054634		1.033
PS(18:1/20:4)	C20:4	C18:1	21.6358	0.0134451	0.0135359	0.0252156	0.0266667	0.0145214	0.0170079	0.00853926	0.00637167	0.0126334	0.00949394		0.0186769	0.0108092	0.578748	0.0551327		1.03136
TAG58:8-FA18:2	C18:2	C58:8	14.4649	0.00358997	0.00485301	0.00192496	0.0136929	0.00340926	0.00157353	0.000222984	0.00063873	0.000721129	0.000783035		0.00549401	0.000787882	0.143407	0.0565513		1.02675
PE(O-18:0/20:3)	C20:3	C18:0	21.1625	0.0625196	0.0300891	0.0750081	0.0415867	0.0365591	0.0412509	0.0221162	0.0317021	0.0286408	0.0181946		0.0491525	0.0283809	0.577405	0.0569145		1.02558
HCER(22:1)	C22:1		29.3189	0.00153587	0.000388557	0.00110363	0.000504557	0.000498623	0.000556467	0.000132271	0.000376056	8.24055e-05	0.000249002		0.000806246	0.00027924	0.346346	0.0572964		1.02435
PG(18:1/18:1)	C18:1	C18:1	13.8647	0.351772	0.211122	0.477933	0.532969	0.16445	0.271874	0.134285	0.105447	0.168138	0.199323		0.347649	0.175813	0.505721	0.0573685		1.02412
TAG56:5-FA22:5	C22:5	C56:5	22.7321	0.00826807	0.0124978	0.0103157	0.0256867	0.00388842	0.00480524	0.00372106	0.00318658	0.00423675	0.00386529		0.0121313	0.00396298	0.326673	0.0574528		1.02385
PE(O-18:0/16:0)	C16:0	C18:0	22.919	0.170301	0.0746657	0.206748	0.174519	0.0722582	0.111679	0.0438525	0.0630302	0.0882917	0.0562549		0.139698	0.0726217	0.519847	0.0578445		1.02261
PE(O-16:0/18:1)	C18:1	C16:0	23.1013	0.624445	0.196183	0.443551	0.387751	0.246179	0.331554	0.138489	0.152786	0.15704	0.192127		0.379622	0.194399	0.512087	0.0581749		1.02156
PE(16:0/20:3)	C20:3	C16:0	28.4426	0.0453646	0.0308789	0.0551318	0.055442	0.0198823	0.0217309	0.024034	0.0275649	0.0302169	0.0244967		0.0413399	0.0256087	0.619467	0.058633		1.02011
PS(18:0/22:6)	C22:6	C18:0	16.023	0.410235	0.102957	0.290902	0.24796	0.105711	0.108081	0.113858	0.118533	0.0755888	0.0997043		0.231553	0.103153	0.445484	0.0606491		1.01383
PE(18:1/16:1)	C16:1	C18:1	28.826	0.0837144	0.031351	0.0868757	0.0654114	0.0393779	0.0471562	0.0280119	0.0398272	0.0370232	0.0235072		0.0613461	0.0351052	0.572248	0.0611881		1.01218
TAG58:6-FA22:4	C22:4	C58:6	26.6433	0.00416207	0.0165101	0.00112235	0.021534	0.00817428	0.000340177	0.00144119	0.000243532	0.00504511	0.00200789		0.0103005	0.00181558	0.176261	0.0620452		1.00956
TAG58:7-FA20:4	C20:4	C58:7	16.494	0.0019896	0.0119796	0.00297511	0.00779989	0.00505796	0.00187959	0.00153212	0.000499925	0.00430971	0.000806182		0.00596042	0.00180551	0.302916	0.0630169		1.00663
TAG54:5-FA22:4	C22:4	C54:5	19.5899	0.0132449	0.0355637	0.0323728	0.00107211	0.0145175	0.00259331	0.00917173	0.00494973	0.00633499	0.00336438		0.0193542	0.00528283	0.272955	0.0634944		1.0052
TAG46:2-FA16:1	C16:1	C46:2	16.6677	0.00290683	0.0122573	0.00379506	0.0033981	0.00728453	0.00180352	0.00220345	0.00281581	0.000544248	0.00281445		0.00592836	0.0020363	0.343484	0.0637065		1.00457
DAG(18:1/20:4)	C20:4	C18:1	27.9189	0.077924	0.0729598	0.0331196	0.0700692	0.110869	0.048311	0.065384	0.0363246	0.0374169	0.0270372		0.0729883	0.0428947	0.587693	0.0637413		1.00446
PE(18:0/18:0)	C18:0	C18:0	23.8902	0.498375	0.177849	0.418805	0.372921	0.139311	0.233345	0.0867228	0.184853	0.192187	0.103036		0.321452	0.160029	0.49783	0.0638992		1.00399
PE(P-16:0/18:1)	C18:1	C16:0	14.4398	6.82233	4.54716	12.5358	8.96015	3.40206	5.76941	2.19322	3.77711	1.86399	3.65855		7.25351	3.45246	0.475971	0.0642417		1.00297
CE(14:0)	C14:0	CE(14:0)	25.8484	0.00109184	0.00178056	0.00175156	0.00186786	0.00140227	0.000941155	0.000592443	0.00043418	0.00157257	0.00146472		0.00157882	0.00100101	0.634027	0.0646197		1.00186

## Sheet: Eicosanoids IVH vs IVHDFX
Sample Name			Precersor	Pathway	Class	HMDB	kegg	Biocyc ID	IVH_1	IVH_2	IVH_3	IVH_4	IVH_DFX_1	IVH_DFX_2	IVH_DFX_3	IVH_DFX_4	IVH_DFX_5		Average		Fold change	p value		Brain
Treatment									IVH	IVH	IVH	IVH	IVH_DFX	IVH_DFX	IVH_DFX	IVH_DFX	IVH_DFX		IVH	IVH_DEF	IVH/DEF			VIP value
5-HEPE	5-HEPE_EPA_5-LOX	5-HEPE_EPA_5-LOX	EPA	5-LOX	Alcohol	HMDB0008098	C00157	5-HEPE	0.0668462	0.111713	0.0947971	0.0992115	0.0520148	0.00245113	0.0147972	0.00681124	0.0108041		0.0931419	0.0173757	5.36047	0.000667607		1.42118
20-HETE	20-HETE_AA_CYP	20-HETE_AA_CYP	AA	CYP	Alcohol	HMDB0005998	C14748	CPD-21314	0.0886923	0.170638	0.188683	0.121526	0.0304041	0.000540287	0.00985366	0.0020733	0.0612574		0.142385	0.0208257	6.83697	0.00141413		1.38629
11(12)-EET	11(12)-EET_AA_CYP	11(12)-EET_AA_CYP	AA	CYP	Alcohol			CPD-20538	0.361291	0.615055	0.777056	0.453511	0.143722	0.0338236	0.0970901	0.0417109	0.229873		0.551728	0.109244	5.05043	0.00175247		1.37476
11-HDHA	11-HDHA_DHA_12-LOX	11-HDHA_DHA_12-LOX	DHA	12-LOX	Alcohol	HMDB0062285	-	11-HDoHE	0.0654526	0.0762831	0.0836594	0.0377512	0.0242832	0.00196287	0.0134879	0.000504132	0.0284132		0.0657866	0.0137303	4.79135	0.00204625		1.36595
13(S)-HOTrE	13(S)-HOTrE_LA_15-LOX	13(S)-HOTrE_LA_15-LOX	LA	15-LOX	Ketone			CPD-14994	0.0838009	0.117058	0.181888	0.151506	0.0272109	0.019437	0.0352646	0.0355153	0.0669821		0.133563	0.036882	3.62137	0.00233212		1.35818
13-HDHA	13-HDHA_DHA_non-enzymatic	13-HDHA_DHA_non-enzymatic	DHA	non-enzymatic	Alcohol	HMDB0060043	-	13-HDoHE	0.026905	0.0251388	0.0274632	0.0118735	0.00915018	0.00123905	0.00757903	0.00319367	0.00785026		0.0228451	0.00580244	3.93716	0.00236268		1.35739
15-HETE,15(R)-HETE	15-HETE,15(R)-HETE_AA_15-LOX	15-HETE,15(R)-HETE_AA_15-LOX	AA	15-LOX	Alcohol	HMDB0007683	-		4.19675	8.26999	9.77432	5.36834	1.56898	0.0778046	0.485816	0.218905	2.88228		6.90235	1.04676	6.59404	0.00252904		1.3532
10-HDHA	10-HDHA_DHA_non-enzymatic	10-HDHA_DHA_non-enzymatic	DHA	non-enzymatic	Alcohol	HMDB0060037	-	10-HDoHE	0.313372	0.394087	0.402715	0.148965	0.122471	0.0289449	0.0804297	0.00441604	0.0715429		0.314785	0.0615609	5.11338	0.00291554		1.34416
11-HETE	11-HETE_AA_COX	11-HETE_AA_COX	AA	COX	Prostanoid	HMDB0007871	C00157	11-HETE	0.886915	1.6114	2.09631	1.17555	0.373848	0.0977438	0.321593	0.127574	0.646914		1.44254	0.313534	4.60091	0.00322093		1.33758
8-iso PGF3α	8-iso PGF3α_AA_LOX	8-iso PGF3α_AA_LOX	AA	LOX	Prostanoid	HMDB0005083		CPD-24735	0.0118895	0.0149041	0.0162737	0.00669056	0.00186334	0.00527402	0.000310312	0.00518269	0.00239437		0.0124395	0.00300495	4.13966	0.00332866		1.33537
9(10)-EpOME	9(10)-EpOME_LA_CYP	9(10)-EpOME_LA_CYP	LA	CYP	Epoxide	HMDB0004701	C14825	CPD-13636	0.379424	0.470975	0.776201	0.447666	0.161578	0.131494	0.172763	0.172346	0.233165		0.518567	0.174269	2.97567	0.00345108		1.33291
14(15)-EET	14(15)-EET_AA_CYP	14(15)-EET_AA_CYP	AA	CYP	Epoxide			CPD-20537	5.91418	9.89922	14.0667	6.66072	2.11782	0.134618	0.651967	0.278559	3.82203		9.13521	1.401	6.5205	0.00373268		1.32747
5-OxoETE	5-OxoETE_AA_5-LOX	5-OxoETE_AA_5-LOX	AA	5-LOX		HMDB0014565	C07310	CPD-24627	0.0336502	0.0774581	0.0946507	0.0698543	0.0222746	0.0259702	0.0305618	0.00937303	0.0115508		0.0689033	0.0199461	3.45448	0.0051122		1.30426
14-HDoHE	14-HDoHE_DHA_CYP	14-HDoHE_DHA_CYP	DHA	CYP	Epoxide	HMDB0060044	-	14-HDoHE	0.129495	0.254844	0.19834	0.0811616	0.0400359	0.000848968	0.0401394	0.00207312	0.0611748		0.16596	0.0288544	5.75164	0.00672928		1.28199
2,3-dinor-8-iso PGF2α	2,3-dinor-8-iso PGF2α_AA_Non-enzymatic	2,3-dinor-8-iso PGF2α_AA_Non-enzymatic	AA	Non-enzymatic	Prostanoid	-	C14794	CPD-24661	0.00360214	0.00391607	0.00482687	0.00511999	0.00159887	0.00339832	0.00275219	0.00274229	0.00271413		0.00436627	0.00264116	1.65316	0.00696831		1.27902
9-HETE	9-HETE_AA_CYP	9-HETE_AA_CYP	AA	CYP	Alcohol	HMDB0014652	C16749	9-HETE	1.08697	3.34497	2.35058	1.4904	0.299566	0.0512014	0.548458	0.0436543	0.683189		2.06823	0.325214	6.35961	0.00705787		1.27793
12-HEPE	12-HEPE_EPA_12-LOX	12-HEPE_EPA_12-LOX	EPA	12-LOX	Alcohol	HMDB0014385	-	12-HEPE	0.0104018	0.0269464	0.0151993	0.0188086	0.00602534	0.000818756	0.00628195	0.00376254	0.00916737		0.017839	0.00521119	3.42321	0.00805368		1.26635
12-HETE	12-HETE_AA_12-LOX	12-HETE_AA_12-LOX	AA	12-LOX	Epoxide	HMDB0008352	C00157	12-HETE	1.11715	3.52119	2.27165	1.42559	0.314698	0.0471877	0.513062	0.0509014	0.565834		2.0839	0.298336	6.98506	0.0081177		1.26564
7(8)-EpDPA	7(8)-EpDPA_DHA_CYP	7(8)-EpDPA_DHA_CYP	DHA	CYP				CPD-24688	0.0512606	0.0729067	0.103406	0.0315895	0.020443	0.00291708	0.00966276	0.000596592	0.0266237		0.0647906	0.0120486	5.37744	0.00878175		1.25848
LTE4	LTE4_AA_LOX	LTE4_AA_LOX	AA	LOX	Leukotriene			7E9E11Z14Z-5S6R-6-CYSTEIN-S-YL	0.0219544	0.0131179	0.021102	0.0265924	0.000417997	0.00200743	0.00585162	0.0146851	0.0112003		0.0206917	0.00683249	3.02842	0.00962585		1.2499
16(17)-EpDPA	16(17)-EpDPA_DHA_LOX	16(17)-EpDPA_DHA_LOX	DHA	LOX	Alcohol	HMDB0013621		CPD-24653	1.24106	2.13831	2.49291	0.684288	0.635724	0.00212995	0.145225	0.120198	0.613774		1.63914	0.30341	5.4024	0.0114819		1.23266
9(S)-HOTrE	9(S)-HOTrE_ALA_5-LOX	9(S)-HOTrE_ALA_5-LOX	ALA	5-LOX			C16326	CPD-17614	0.426649	0.541443	1.00387	0.743251	0.164215	0.0792809	0.0835637	0.159885	0.516518		0.678803	0.200692	3.38231	0.0128437		1.22118
19(20)-EpDPA	19(20)-EpDPA_DHA_LOX	19(20)-EpDPA_DHA_LOX	DHA	LOX	Alcohol	HMDB0013620	-	CPD66-114	0.189276	0.244376	0.256785	0.114445	0.0788789	0.0038	0.0376812	0.0038	0.0743828		0.20122	0.0397086	5.06743	0.00206983		1.21267
8-HDHA	8-HDHA_DHA_LOX	8-HDHA_DHA_LOX	DHA	LOX	Alcohol	HMDB0060051	-	8-HDoHE	1.77345	3.15021	4.16351	1.1731	0.86929	0.00785405	0.350853	0.0783823	1.09255		2.56507	0.479786	5.34628	0.0139852		1.21217
12(13)-EpOME	12(13)-EpOME_LA_CYP	12(13)-EpOME_LA_CYP	LA	CYP	Alcohol	HMDB0004702	-	Vernolates	2.52032	2.89206	7.26928	2.95151	0.633946	0.215139	0.364629	0.46238	1.4448		3.90829	0.62418	6.26148	0.0145003		1.20827
20-HEPE	20-HEPE_EPA_CYP	20-HEPE_EPA_CYP	EPA	CYP				CPD-24674	0.0727422	0.110733	0.104926	0.107359	0.0565498	0.00334708	0.0143047	0.0123575	0.0889371		0.0989399	0.0350992	2.81886	0.0153768		1.20183
11-trans LTE4	11-trans LTE4_AA_15-LOX	11-trans LTE4_AA_15-LOX	AA	15-LOX	Leukotriene	HMDB0062286		CPD-24705	0.0169741	0.0220844	0.029286	0.0396065	0.00451044	0.000415297	0.000931294	0.0177072	0.0156804		0.0269878	0.00784893	3.4384	0.015378		1.20182
8(9)-EpETE,11(12)-EpETE	8(9)-EpETE,11(12)-EpETE_AA_CYP	8(9)-EpETE,11(12)-EpETE_AA_CYP	AA	CYP		HMDB0002232		CPD-24708	0.0539947	0.104224	0.0909162	0.0857641	0.0477407	0.00475551	0.0138379	0.0153821	0.0728336		0.0837248	0.03091	2.70867	0.018183		1.18274
9-HEPE	9-HEPE_EPA_LOX	9-HEPE_EPA_LOX	EPA	LOX	Alcohol	HMDB0060053	-	9-HEPE	0.0897223	0.190104	0.155981	0.15017	0.0848882	0.0208051	0.0332892	0.0441047	0.121774		0.146494	0.0609723	2.40264	0.0183587		1.18161
15(S)-HETrE	15(S)-HETrE_DGLA_15-LOX	15(S)-HETrE_DGLA_15-LOX	DGLA	15-LOX	Alcohol	HMDB0008084	C00157	CPD-24644	0.188377	0.392237	0.718266	0.250705	0.0866963	0.00629318	0.0212253	0.00984945	0.175959		0.387396	0.0600047	6.4561	0.0207692		1.16682
13(S)-HOTrE(γ)	13(S)-HOTrE(γ)_ALA_15-LOX	13(S)-HOTrE(γ)_ALA_15-LOX	ALA	15-LOX	Alcohol			CPD-24718	0.423425	0.566277	1.05532	0.649675	0.140564	0.006	0.0586251	0.126388	0.464829		0.673673	0.159281	4.22945	0.0109087		1.16548
17(18)-DiHETE	17(18)-DiHETE_EPA_CYP	17(18)-DiHETE_EPA_CYP	EPA	CYP		HMDB0010212		17-18-DiHETE	0.00379377	0.00236362	0.00681643	0.0046516	0.000431363	0.00192438	0.000725735	0.00210084	0.00291315		0.00440635	0.00161909	2.72149	0.023837		1.14954
15dPGJ2	15dPGJ2_AA_COX	15dPGJ2_AA_COX	AA	COX	Alcohol			CPD-21230	0.199406	0.33624	0.419823	0.331071	0.134302	0.000884044	0.0455293	0.0301398	0.32038		0.321635	0.106247	3.02723	0.0265568		1.13542
13,14-dihydro PGE1	13,14-dihydro PGE1_DGLA_COX	13,14-dihydro PGE1_DGLA_COX	DGLA	COX		HMDB0002689			1.5947	2.7564	4.04331	1.68507	0.463944	0.21474	0.490525	0.593802	2.07915		2.51987	0.768433	3.27923	0.0271252		1.13259
dhk PGF2a, 11β-DHK PGF2α	dhk PGF2a, 11β-DHK PGF2α _AA_COX	dhk PGF2a, 11β-DHK PGF2α _AA_COX	AA	COX		HMDB0004685			1.03304	3.04781	2.58407	0.262397	0.142521	0.0706086	0.0451756	0.240152	0.250093		1.73183	0.14971	11.5679	0.028421		1.12628
PGF3a	PGF3a_EPA_COX	PGF3a_EPA_COX	EPA	COX	Prostanoid			CPD-24734	0.0123062	0.0123399	0.0215167	0.0195752	0.000973072	0.00565414	0.00277798	0.0167575	0.0037474		0.0164345	0.00598202	2.74732	0.0288413		1.12427
15-HEPE	15-HEPE_EPA_15-LOX	15-HEPE_EPA_15-LOX	EPA	15-LOX	Alcohol	HMDB0014452	-	15-HEPE	0.0905568	0.160332	0.143486	0.155183	0.0858178	0.00632845	0.0180316	0.0176559	0.136261		0.137389	0.0528189	2.60114	0.0325032		1.10755
14(15)-EpETE	14(15)-EpETE_EPA_CYP	14(15)-EpETE_EPA_CYP	EPA	CYP	Diol	HMDB0010205		CPD-24707	0.00287133	0.00390296	0.00369065	0.00407949	0.00269624	0.00324634	0.00012767	0.000419785	0.00199458		0.00363611	0.00169692	2.14276	0.0337619		1.10209
Lipoxin A5	Lipoxin A5_EPA_Ac COX	Lipoxin A5_EPA_Ac COX	EPA	Ac COX				CPD-24727	0.0161227	0.0217478	0.0280209	0.017288	0.00213544	0.00989373	0.0169953	0.0106636	0.015709		0.0207949	0.0110794	1.87689	0.0379318		1.08488
16-HDHA	16-HDHA_DHA_LOX	16-HDHA_DHA_LOX	DHA	LOX	Alcohol	HMDB0060047	-	16-HDoHE	0.0130733	0.0231306	0.0188778	0.00994299	0.0084191	0.00186108	0.00921188	0.000747077	0.013675		0.0162562	0.00678282	2.39667	0.0401508		1.07622
9(S),10(S),13(S)-TriHOME	9(S),10(S),13(S)-TriHOME_LA_Cox/non-enzymatic	9(S),10(S),13(S)-TriHOME_LA_Cox/non-enzymatic	LA	Cox/non-enzymatic			C14835	CPD-24684	0.451987	0.51266	0.614723	0.49982	0.24147	0.154629	0.387946	0.359796	0.516677		0.519798	0.332104	1.56517	0.0444781		1.06019
13-HODE	13-HODE_LA_15-LOX	13-HODE_LA_15-LOX	LA	15-LOX	Alcohol	HMDB0007864	C00416	13-HODE	0.829453	1.28621	2.28758	1.67854	0.494837	0.19342	0.268441	0.302646	1.60014		1.52044	0.571896	2.6586	0.0504777		1.03954
Protectin D1	Protectin D1_AA_15-LOX	Protectin D1_AA_15-LOX	AA	15-LOX				CPD-24703	0.0692554	0.103854	0.214288	0.0762052	0.033802	0.00190765	0.00691989	0.0174521	0.102665		0.115901	0.0325494	3.56077	0.0544844		1.0266
8(S),15(S)-DiHETE	8(S),15(S)-DiHETE_AA_CYP	8(S),15(S)-DiHETE_AA_CYP	AA	CYP	Diol	HMDB0014573	-	CPD-24616	4.43338	5.4522	17.4374	7.59133	1.45502	0.154735	0.37319	1.74844	6.49286		8.72857	2.04485	4.26857	0.0560893		1.02159
12(S)-HHTrE	12(S)-HHTrE_AA_COX	12(S)-HHTrE_AA_COX	AA	COX	Alcohol	HMDB0012535	-	CPD-24633	0.233937	0.132841	0.15857	0.192537	0.13789	0.0489175	0.0582963	0.176308	0.094412		0.179471	0.103165	1.73966	0.0561629		1.02136
PGH1, PGE1	PGH1, PGE1_DGLA_COX	PGH1, PGE1_DGLA_COX	DGLA	COX	Prostanoid	HMDB0001442			1.43483	1.99735	2.32969	1.55048	0.789209	0.065	0.829954	0.648645	1.90138		1.82809	0.846838	2.15872	0.0373302		1.01991
8,9-DiHETE	8,9-DiHETE_EPA_CYP	8,9-DiHETE_EPA_CYP	EPA	CYP		HMDB0002311	-	8-9-DiHETE	3.84813	4.70861	16.5204	7.0551	1.56515	0.0486408	0.0708622	0.441867	5.81326		8.03306	1.58796	5.05874	0.0574748		1.01734
15-keto PGF1α	15-keto PGF1α _DGLA_COX	15-keto PGF1α _DGLA_COX	DGLA	COX	Leukotriene			CPD-24687	1.88939	3.16056	4.00908	2.24195	0.741227	0.255874	0.374073	1.31006	3.19353		2.82525	1.17495	2.40456	0.0607111		1.00765
